# Supplementary material for: Glial enriched gene expression profiling identifies novel factors regulating the proliferation of specific glial subtypes in the Drosophila brain
Source: Gene Expr Patterns. 2014 Sep;16(1):61–8. doi: 10.1016/j.gep.2014.09.001 (PMC4222725; doi:10.1016/j.gep.2014.09.001)
Supplement: Table S1 — Genes with significantly increased expression ≥ 1.5 fold in repo-Gal4, UAS-HtlACT CNS tissue. [file mmc1.zip › Table S1.xlsx]

## Sheet: Sheet1
Supplementary table S1. Genes with significantly increased expression ≥ 1.5 fold in repo-Gal4, UAS-HtlACT CNS tissue.
Gene	Fold Change
CG6293	34.0901
CG42235	19.1881
stl	11.2402
CG11425	11.0493
CG40470	9.75079
Kaz1-ORFA /// Kaz1-ORFB	9.49203
CG10006	8.50155
dpr16	8.09642
CG5955	7.72804
CG12014	7.66869
CG4484	7.63056
CG40115	7.18128
CG3246	7.05283
CG32354	6.98961
CG31955	6.94352
Picot	6.91842
CG14946	6.89498
CG31674	6.78467
CR14033	6.71918
CG13877	6.64195
CG16743	6.61951
htl	6.6088
CG6125	6.54506
scaf	6.49911
CG7675	6.32949
Cyp4g15	6.27419
Tsp5D	6.24073
Ugt86Dd	6.16003
CG11714 /// Fuca	6.14984
CG17224	6.10443
CG16700	6.03352
CG6310	5.87298
CG33080	5.82306
CG31676	5.79878
CG31436	5.73659
fat-spondin	5.73291
CG5130	5.68841
Reg-5	5.55139
CG10924 /// Pepck	5.54718
GstE1	5.51434
CG10226	5.49154
ImpE1	5.46294
CG4733	5.44106
Irk3	5.43587
CG32115	5.41079
CG2893	5.37224
CG4306	5.36865
ine	5.34442
CG12512	5.29972
CG1702	5.2729
CG6602	5.24681
lbm	5.22916
Orct	5.2027
CG2641	5.14661
CG5895	5.13451
CG13397	5.13409
CG3663	5.07869
CG1544	5.04561
CG31323	4.99748
pnt	4.96109
tal-1A /// tal-2A /// tal-3A /// tal-AA	4.95697
CG7800	4.94514
CG10126	4.93836
Ork1	4.93069
CG15093	4.88042
Cyp6t1	4.86699
bnb	4.84916
GstE6	4.84194
CG31706	4.82564
CG5254	4.82343
ImpL2	4.78301
CG5002	4.76365
CG15658 /// DmirCG15658	4.73436
CG3940	4.70533
CG6723	4.69926
GstD2	4.69897
Npc2b	4.64948
CG3036	4.55786
CG7915	4.51355
LKR	4.50687
CG31663	4.49965
CDase	4.47221
scb	4.45862
CG10184	4.43989
CG10512	4.42513
CG1628	4.40159
CG10550	4.38511
CG18343	4.34161
CG17544	4.3296
CG5541	4.31777
CG32234	4.31705
kal-1	4.30735
His4:CG31611 /// His4:CG33869 /// His4:CG33871 /// His4:CG33873 /// His4:CG33875 /// His4:CG33877 /// His4:CG33879 /// His4:CG33881 /// His4:CG33883 /// His4:CG33885 /// His4:CG33887 /// His4:CG33889 /// His4:CG33891 /// His4:CG33893 /// His4:CG33895 /// His4:CG33897 /// His4:CG33899 /// His4:CG33901 /// His4:CG33903 /// His4:CG33905 /// His4:CG33907 /// His4:CG33909	4.29523
Oatp33Ea	4.27698
CG12918	4.26827
Timp	4.24532
CG4096	4.24334
CG1732 /// CG6218	4.23628
CG6074	4.22548
CG15890	4.1979
CG5195	4.19768
stumps	4.1919
CG9449	4.12857
pyx	4.10972
RhoL	4.1039
His2A:CG31618 /// His2A:CG33808 /// His2A:CG33814 /// His2A:CG33817 /// His2A:CG33820 /// His2A:CG33823 /// His2A:CG33826 /// His2A:CG33829 /// His2A:CG33832 /// His2A:CG33835 /// His2A:CG33838 /// His2A:CG33841 /// His2A:CG33844 /// His2A:CG33847 /// His2A:CG33850 /// His2A:CG33853 /// His2A:CG33856 /// His2A:CG33859 /// His2A:CG33862 /// His2A:CG33865	4.10272
vir-1	4.08522
CG7342	4.07864
CG18522 /// DsecCG18522	4.04875
CG16857	4.04129
CG32687	4.04019
CG9689	4.03901
CG30104	4.03556
Spn27A	4.02373
ea	4.00191
CG2064	4.00174
CG14945	3.95911
Ptr	3.91838
Ser	3.90531
CG3831 /// DmirCG3831	3.90526
Kr	3.90365
egr	3.90357
Lip4	3.89872
CG13458	3.86664
CG3376	3.86608
moody	3.86601
CG13715	3.85682
mthl3	3.84181
DNaseII	3.84148
GstD9	3.81134
Hexo2	3.80398
Npc2a	3.7938
CG3902	3.79055
CG13117	3.75089
Nep4	3.74869
Oatp58Dc	3.74619
Ace	3.74209
GstE2	3.7218
CG32032	3.68289
CG14291 /// DpseGA12883 /// DvirGJ14185	3.67738
betaTub60D	3.6635
CG6357	3.6544
CG3328	3.64511
wrapper	3.63223
pain	3.61697
CG31373	3.61588
alpha-Est10	3.58329
CG3837	3.58141
CG31918	3.56962
CG9338 /// DsimCG9338	3.53859
Tig	3.53501
Treh	3.5314
CG12811	3.524
fng	3.51913
CG17119	3.51746
CG15117	3.49772
Cht3	3.49383
UK114	3.48909
CG42388	3.48471
w	3.47814
CG12560	3.47197
krimp	3.46369
myoglianin	3.45776
CG32512	3.43747
CG10361	3.43443
Cyp9h1	3.40448
CG15745	3.39489
CG7777	3.38405
CG42390	3.36415
Nmdmc	3.35942
mnd	3.34958
CG10932	3.34857
Spn28D	3.34657
Esyt2	3.3409
Orct2	3.33178
CG10157	3.32531
CG9629	3.32321
CG31915	3.32033
CG32195	3.30953
CG7322	3.29656
gb	3.29347
CG2765 /// DsimCG2765	3.28741
zormin	3.27944
CG13890	3.27202
pyd3	3.25136
NLaz	3.24421
CG32407	3.24289
CG34010	3.23882
CG13012	3.22273
CG15870	3.21976
Oat	3.20587
blow	3.20436
cv	3.20171
yin	3.19057
egl	3.18409
CG9027	3.18176
scf	3.17371
CG3097	3.15395
fusl	3.14369
CG17896	3.14204
CG7408	3.14102
CG10863	3.13726
CG17036	3.13308
Mdr65	3.12902
MESR3	3.12033
Sp7	3.11821
CG5888	3.10253
CG42445 /// CG7498	3.10037
CG12344	3.09263
CG30154	3.08521
CG12030 /// DsecCG12030	3.07783
CG3770	3.07633
Sas	3.06903
sowah	3.06256
Cyp12b2	3.06011
CG2065	3.05617
ClC-a	3.05446
CG31673	3.03227
CG8369	3.02861
CG1213	3.02537
CG3091	3.00876
CG7149	3.00655
loj	3.00424
Aph-4	3.00235
CG8839	3.00088
CG42613	2.99757
CG4288	2.98586
CHKov1	2.98123
CG14275	2.98081
CG7272	2.97856
Strn-Mlck	2.97585
CG18177	2.97464
CG9664	2.97033
CG10702	2.96892
Idgf2	2.95775
nrv2	2.9569
CG31531	2.95346
Past1	2.95165
CG7328	2.94446
CG12370	2.94435
CG11426	2.93517
CG6356	2.93217
Dbi	2.92822
CG7481	2.92822
mol	2.92739
Pax	2.92418
Idgf3	2.92366
CG1572	2.91446
CG9362	2.90355
Pif1A /// Pif1B	2.90044
CG11163	2.89662
CG30377	2.89292
CG4409	2.87891
CG5167	2.87534
dob	2.873
BM-40-SPARC	2.8714
CG6984	2.8675
l(2)06496	2.86545
CG3835	2.86463
Fkbp13	2.86334
by	2.84977
ry	2.84462
CG13631	2.83585
CG6151	2.83382
Mtp	2.83353
CG17739	2.82565
CG9503	2.82336
CG4398	2.82254
Ndg	2.82065
hfw	2.80605
CG4822	2.79257
CG2310	2.78979
Cpr	2.7887
betaTub97EF	2.78856
CG15210	2.78596
loco	2.78452
CG1764	2.77085
Indy	2.76865
CG4666	2.76385
CG31295	2.75889
CG10660	2.74904
CG30000	2.74737
CG17029	2.74236
CG10433	2.73749
TepIV	2.73703
spz	2.73104
CG9628	2.73029
CG4872	2.7248
dl	2.72413
btsz	2.71859
CG31235	2.71664
CG4301	2.69514
CG12896 /// Prx2540-1 /// Prx2540-2	2.68655
CG13124	2.68583
CG11880	2.68402
ced-6	2.68361
CG10165	2.68148
Bet1	2.6807
CG16771	2.68058
CG9547	2.67745
CG7582	2.66926
regucalcin	2.66856
CG10688	2.66608
CG33054	2.66507
IP3K2	2.66442
CG31761	2.65838
CG13671	2.65005
CG14696 /// DanaGF16171 /// DvarCG14696	2.64895
Rac2	2.63994
CG7702	2.63961
CG1607	2.63412
CG8547	2.6282
CG31299	2.62522
CrebA	2.62387
Lsd-2	2.61796
CG9686	2.61568
E23	2.61547
CG4752	2.61424
CG11655	2.61413
Cpr72Eb	2.61386
AnnX	2.60986
CG31414	2.60972
Fas1	2.60412
CG1140	2.59533
GLaz	2.59469
CG14935 /// DsecCG14935	2.59439
Pgd	2.5916
pes	2.59125
Asph	2.58456
santa-maria	2.58
CG5991	2.57607
CG6543	2.56878
CG1468	2.56718
Wsck	2.56631
CG14933 /// CG42486	2.56402
AnnIX	2.561
CG7530	2.56004
hebe	2.55456
CG4629	2.55031
CG1319	2.54523
lace	2.53843
Mical	2.53533
Cyp6d4	2.53461
CG7194	2.53456
CG6028	2.53108
CG3603	2.52325
Myd88	2.51414
Sclp	2.51241
for	2.51175
Gpdh	2.50701
nrv1	2.50363
repo	2.50238
PGRP-SA	2.50161
Fatp	2.49979
CG17949	2.49746
CG3303 /// CR31292	2.49382
CG3523	2.49249
Lasp	2.49201
fog	2.48281
CG7461	2.4826
ClC-c	2.4787
CG5590	2.47326
CG31150	2.47281
Pect	2.4716
Tsp42Ef	2.47147
CG4721	2.46665
dysb	2.46253
CG10877	2.46164
CG10344	2.46098
mbc	2.46003
CG31549	2.45167
CG18094	2.45114
CG17996	2.4501
CG8790	2.44823
CG13897	2.44688
CG12730	2.44441
Cyp12e1	2.44225
rgn	2.43935
CG5577	2.43535
CG42351	2.43443
CG9336	2.43181
Manf	2.4213
CG4351	2.419
SP2637	2.41778
CG32412	2.40884
Mkp3	2.40852
CG32280	2.4081
CG3303	2.40671
Chd64	2.40359
hoe1	2.40282
CHKov2	2.39979
CG34409	2.3957
CG10311	2.39377
CG11007	2.39103
CG1665	2.38832
CG9331	2.38809
CG31145	2.38764
CG13716	2.38698
CG4496	2.38362
CG3074	2.38254
CG10639	2.37915
debcl	2.37552
CG31304	2.37327
CG8525	2.37323
Sesn	2.36998
CG15611	2.36683
His1:CG31617 /// His1:CG33801 /// His1:CG33804 /// His1:CG33807 /// His1:CG33810 /// His1:CG33813 /// His1:CG33816 /// His1:CG33819 /// His1:CG33822 /// His1:CG33825 /// His1:CG33828 /// His1:CG33831 /// His1:CG33834 /// His1:CG33837 /// His1:CG33840 /// His1:CG33843 /// His1:CG33846 /// His1:CG33849 /// His1:CG33852 /// His1:CG33855 /// His1:CG33858 /// His1:CG33861 /// His1:CG33864	2.3641
CG3799	2.36026
Vha100-2	2.35343
CG6142	2.35273
CG30069	2.35236
GstE3	2.34737
Sodh-2	2.34314
CG10337	2.34267
CG7433	2.34182
VhaM9.7-c	2.33735
CG15211	2.33393
CG16947	2.32915
CG12171	2.32726
Gli	2.32574
l(1)G0193	2.32361
CG1673	2.32301
CG31548	2.3221
CG9436	2.32178
ACC	2.31998
CG8600	2.3199
CG4598	2.31778
pyd	2.31471
CG5793	2.3102
wtrw	2.30984
CG13868	2.30889
CG15861	2.30757
CG9339	2.30756
tsl	2.30195
Epac	2.30162
Arc2	2.29954
Irp-1B	2.29897
wgn	2.29621
CG11255	2.29612
Tsp42El	2.29597
CG6954	2.29395
CG18135	2.28946
Vinc	2.28926
CG7781	2.28842
CG33970	2.28769
ics	2.28752
Syb	2.28734
Ama	2.27992
CG9328	2.27881
CG32579	2.27633
Rfabg	2.2733
CG34232	2.2711
CG13784	2.26563
Atpalpha	2.26515
kon	2.26271
jagn	2.25886
CG15094	2.25846
CG4592	2.25648
Mtl	2.24969
gk	2.24967
CG31937	2.24966
Sur	2.24613
CG9796	2.24519
fbp	2.24479
CG3590	2.24438
Acox57D-p	2.24278
mdy	2.24156
CG10425	2.23656
CG10399	2.23567
CG11261	2.23457
CG9691	2.234
PhKgamma	2.23217
h	2.22866
colt	2.22491
CG13707	2.22346
CG31705	2.21559
Spn5	2.21447
Got2	2.21235
l(1)G0320	2.20966
CG11686	2.20521
CG31999	2.20517
Mmp1	2.20358
asparagine-synthetase	2.20113
grk	2.19921
Corp	2.1947
CG11999	2.19422
Acph-1	2.19185
CG18547	2.19094
argos	2.1906
Anxb11	2.1857
Invadolysin	2.18513
Megalin	2.1851
CG4389	2.18401
CG30005	2.18355
CG8602	2.18157
CG1732	2.18018
CG15449	2.17613
CG5362	2.17596
Arf51F	2.17139
Dot	2.17115
Hnf4	2.16907
ttv	2.16869
Tsp42Ea	2.16567
CG17834	2.16443
CG42389	2.16342
CG12012	2.16124
Mpk2	2.15828
CG4670	2.15827
kar	2.1581
CG12493	2.15545
CG10217	2.15279
CG2264	2.15166
CG32528	2.15004
CG8320	2.14949
CG8199	2.14492
CG3011 /// DsecCG3011	2.14345
l(3)02640	2.14025
Aprt	2.13971
sda	2.13231
CG8596	2.13145
CG3267	2.12917
GstE7	2.12441
CG14879	2.12429
CG15111	2.12138
CG15695	2.11894
CG12159	2.11779
CG6583	2.11526
CG12093	2.10996
tun	2.10899
CD98hc	2.10695
CG5758	2.1067
CG31098	2.10388
CG8776	2.10156
CG5210	2.09921
CG1537	2.09863
ttk	2.09815
CG14869	2.09731
CG15209	2.09039
Idgf4	2.08572
CG11961	2.0811
Tsf2	2.08073
ifc	2.07776
CG7872	2.0772
CG4585	2.07541
CG9536	2.07165
CG10467	2.07014
CG32521	2.0682
Vha68-2	2.06599
CG30460	2.06393
tkv	2.06184
CG14715	2.06118
CG31195	2.05848
CG7997	2.05826
CG1146	2.057
scu	2.0546
CG30197	2.05209
CG6448	2.04588
TRAM	2.044
CG1648	2.04327
CG5104	2.04057
CG4091	2.04056
GstS1	2.03876
mthl4	2.03849
CG6287 /// DsimGD22186	2.03486
CG31743 /// CG34313	2.0324
Pepck	2.03181
GNBP1	2.0273
cold	2.02468
Hmgs	2.02362
ade5	2.02298
CG8360	2.02131
spin	2.02002
CG2493 /// DsecGM23324	2.01784
SsRbeta	2.01716
CG11034	2.01238
CG6656	2.01071
Nrg	2.00914
CG3168	2.00912
CG5168	2.00679
CG1418 /// DpseGA12807	2.00641
CG5077	2.00415
CG15387	2.00278
Ir	2.00053
CG16791	1.99892
CG4594	1.9986
Mcr	1.99789
CG2107	1.99655
CG5976	1.99386
CG17839	1.99334
CG33214	1.98644
CG10627	1.98597
CG10208	1.98217
CG5335 /// Fbp1	1.98028
CecB	1.97698
CG4538	1.97606
CG33056	1.97261
CG4972	1.9712
CG15706	1.96947
Obp18a	1.96908
wal	1.96575
CG34417	1.96464
PGRP-LB	1.96314
CG15083	1.96304
CG7267	1.96278
CG12107	1.96211
CG15717	1.95923
Pde9	1.95617
CG9634	1.95239
GstD1	1.95226
crim	1.95153
Ctr1A	1.9492
Tm1	1.94892
Cyp6v1	1.94797
yuri	1.94672
CG8144	1.94627
CG9360 /// DsimCG9360	1.94345
Cdep	1.9428
Pez	1.94209
Aldh-III	1.94158
vari	1.94043
kermit	1.93889
Inos	1.93471
Ppt1	1.93174
CG5377	1.93141
CG6045	1.92983
CG15362	1.92975
CG5599	1.92934
CG11474	1.92864
CG6234	1.92626
shark	1.91891
CG9577	1.91797
Amph	1.91654
l(1)G0196	1.91433
CG12056	1.91392
CG5390	1.91185
CG4662	1.91184
CG4860	1.91063
alpha-Est3	1.90912
CG13698	1.90665
Dscam	1.90647
Gtp-bp	1.9022
CG7341	1.89336
CG12582	1.89173
Surf4	1.89169
CG10376	1.89067
CG5630	1.88647
CG31340	1.88539
CG6610	1.88458
Xbp1	1.88337
Tsp42Ee	1.88291
nuf	1.8813
CG31683	1.87833
CG32276	1.8778
CG40160	1.87356
LRP1	1.87206
foxo	1.86666
CG17026	1.86615
CG5707	1.86386
glob1	1.86204
CG6812	1.85944
CG11825	1.8588
26-29-p	1.85798
CG11784	1.85257
CG7981	1.85197
Spt-I	1.8472
CG14997	1.84641
CAP	1.84471
CG7453	1.84455
Ilk	1.84433
Ssadh	1.84295
Eaat1	1.84126
Dpck	1.83979
CG10671	1.83872
Rcd2	1.83734
CG31619	1.83704
CG13314	1.8359
CG3887	1.83485
CG12140	1.83461
edl	1.83387
GM130	1.83357
gem	1.83305
Krn	1.83244
CG9904	1.83225
Pcp	1.83214
CG5704	1.8318
CG5491	1.83152
CG15202	1.83038
Glycogenin	1.82876
NFAT	1.82831
CG5885	1.82438
CG6726	1.82415
crok	1.8235
pck	1.82298
OstStt3	1.8229
bib	1.81929
CG7135	1.81795
yip2	1.81612
CG7637	1.81537
CG10960	1.81434
CG9238	1.81412
CG17292	1.81318
zetaCOP	1.81263
CG8788	1.81155
CG1998	1.81037
CG31751	1.80745
CG3781	1.8027
CG31717	1.80258
frj	1.80126
CG11168	1.80078
Itp-r83A	1.80046
CG1532	1.79815
CG4729	1.79788
HLH106	1.79675
Sec61alpha	1.79509
CG13200	1.79497
TepII	1.7939
CG31729	1.79336
phr6-4	1.79065
CG8552 /// DsimCG8552	1.78785
CG2950	1.78773
svr	1.78687
CG1667	1.78687
JhI-21	1.78517
CG14969	1.7848
Grasp65	1.78445
CG17593	1.78391
Thiolase	1.78324
CG10737	1.78315
CG8323	1.78176
CG11160	1.78163
G-ialpha65A	1.77908
CG5567	1.77896
Fur1	1.77884
CG31086 /// CG31323	1.77853
CG10373	1.77729
CG1637	1.77652
CG11110	1.7735
Got1	1.77305
CG7737	1.76949
CG2943	1.76905
mthl5	1.76536
CG8507	1.76464
CG31648	1.76449
CG32638	1.76367
CG17556 /// CG3678	1.76351
CHOp24	1.76282
CG8029	1.76256
pll	1.76168
sty	1.75892
CG7830	1.75796
CG7713	1.75693
CG15098	1.75677
CG1907	1.75564
Dys	1.75368
CG12290	1.75361
CG42271	1.75232
CG5850	1.75163
CG1371	1.75085
P58IPK	1.74887
trpm	1.74864
CG1890	1.7485
CanB2	1.74828
CG6638	1.74711
CG10420	1.7471
CG1265	1.74679
CG15438	1.74678
Dh31-R1	1.74661
CG5802	1.74537
CG14762	1.74524
CG1927	1.74517
CG15383	1.7438
Fas3	1.74234
sktl	1.74214
gbb	1.74045
ird5	1.73985
CG17597 /// ScpX	1.73778
GalNAc-T2	1.73735
lama	1.73693
ergic53	1.73581
Npc1a	1.73499
BG4	1.73373
CG10795	1.73333
Arc1	1.73271
sinu	1.72596
CG10444	1.72391
SrpRbeta	1.72347
Tal	1.72293
CG1407	1.718
CG3792	1.7178
imd	1.71611
VhaM9.7-b	1.71555
CG12768	1.71381
Tollo	1.71319
Sucb	1.71281
kel	1.712
CG3609	1.71184
CG13014	1.71112
CG2678	1.70887
CG16936	1.70849
boi	1.70812
Axs	1.70798
Fdh	1.70797
CG2200	1.70776
Tis11	1.7046
CG14511	1.70437
RagA	1.70411
capu	1.7022
CG12404	1.70201
CG8417	1.70079
CG9302	1.70075
Syx4	1.70038
CG1311	1.69983
CG30159	1.69893
CG7668	1.69891
wun	1.69879
CG12355	1.69557
Eip55E	1.69395
CG9953	1.69225
CG33138 /// DsecCG33138	1.69189
Prosap	1.68805
CG10527	1.68657
CG32473	1.6863
CG7638	1.68561
CG6701	1.68499
CG11883	1.68497
betaggt-II	1.68485
CG6783 /// sea	1.68483
CG6852	1.68246
scramb2	1.68209
wun2	1.68103
CG7920	1.68
CG17721	1.67858
drpr	1.67735
CG9053	1.67671
CG6084	1.67585
br	1.67435
Efr	1.67346
Irc	1.6734
CG16985	1.67339
CG5508	1.67243
Papss	1.67116
amx	1.67044
CG31849	1.66376
Mef2	1.66095
shu	1.6591
KdelR	1.65621
Pfk	1.65523
p24-1	1.65516
GalNAc-T1	1.65432
Mgstl	1.6534
CG11210	1.65223
Psf1	1.65116
CG11899 /// DsimGD21426	1.64871
CG3566	1.64836
Irk2	1.64715
CG3305	1.64709
CG5510	1.64577
PGRP-LD /// Pmi	1.64507
CG10383	1.64498
CG30022 /// CR40100	1.64311
CG5186	1.64278
ade2	1.64265
CG13667	1.64209
how	1.64096
CG6967	1.64069
Ent2	1.63929
tam	1.63893
eca	1.63772
CG9232	1.63722
CG6410	1.63645
Phm	1.63599
CG9523	1.63583
membrin	1.63419
CG13188	1.63283
CG6232	1.63219
NTPase	1.63201
CG10470	1.63161
CG18604	1.62842
CG6453	1.62742
CG11539	1.62566
Cont	1.62514
GstD3	1.62503
Cpr51A	1.62236
GXIVsPLA2	1.62142
CG8036	1.62141
CG5287 /// l(2)k10105	1.61767
CG17121	1.61738
CG10623	1.6156
CG31633	1.61521
CG14040	1.6152
CG8121	1.61381
CG32068	1.6138
Argk	1.61305
CG10462	1.60873
Mer	1.60787
CG17715	1.607
CG8709	1.60629
rost	1.60626
zuc	1.60307
mth	1.60261
VhaAC39-1	1.60211
CG6206 /// DsimCG6206	1.60088
CG7998	1.60048
Arc42	1.59958
VhaM8.9	1.59843
CG31523	1.597
CG32138	1.59658
CG2774	1.59569
CaBP1	1.59434
Rpt6R	1.59416
CG7123	1.59296
CG9248	1.59149
CG9231	1.59073
CG3621	1.58967
CG1103	1.5862
CG11779 /// CG5835	1.58499
dare	1.5828
Der-2	1.58192
Buffy	1.58158
CG30410	1.58132
CG13295	1.58031
CG10353	1.57922
CG9917	1.57848
Ppat-Dpck	1.57551
Idh	1.57527
Gclc	1.57516
cert	1.57489
CG34325	1.57273
CG8180	1.57158
Adk3	1.57152
CG1273	1.57104
CG1545	1.5708
CG12262	1.57071
CG3308	1.57066
wdp	1.5668
Sop2	1.56667
aralar1	1.56618
SH3PX1	1.56612
CG31229	1.56462
bai	1.56183
fu12	1.56116
CG5273	1.56107
CG9706	1.5598
CG5538 /// CG8397	1.5594
CG6891	1.55873
CG33494	1.55687
CG17333	1.55653
vsg	1.55652
Coprox	1.55561
Git	1.55375
dpp	1.55358
ScpX	1.55353
l(2)not	1.55274
cup	1.5521
CG33178	1.55204
desat1	1.55195
CG5010	1.55143
stck	1.55073
Aats-cys	1.54856
CG5455	1.5483
Tango5	1.54787
sav	1.54735
CG33129	1.54711
CG8128	1.54652
CG34246	1.54516
ox	1.5451
CG18731	1.545
CG11103	1.54453
CG10343	1.54126
MSBP	1.5394
CG17508	1.53876
luna	1.53706
CG33635	1.53698
CG8237	1.53595
CG30022	1.53334
NijA	1.53334
CG10069	1.53299
Srp54k	1.53098
Ugt86Da	1.53086
CG6680	1.52959
CG2059	1.52954
Rho1	1.52864
CG2611	1.52839
Pbgs	1.52608
CG8066	1.52524
CG30499	1.52508
CG1041	1.52371
PH4alphaEFB	1.52328
Ugt86Di	1.52235
Su(fu)	1.52209
cathD	1.5215
CG11127	1.52066
Oscillin	1.51996
VhaPPA1-1	1.51978
CG17278	1.51954
cer	1.51802
CG4829	1.51801
Hmu	1.51774
Eaf	1.51701
CG5112	1.51601
CG32541 /// CG42506	1.51562
CG7598	1.51548
CG7816	1.51516
CG10916	1.51504
Prat	1.51443
CG13937	1.51406
CG6672	1.51382
CG30120 /// CG5189	1.51215
Scamp	1.51086
CG11015	1.50987
Ced-12	1.50876
CG2118	1.5086
Atox1	1.5081
NKAIN	1.50465
kune	1.50388
l(1)G0334	1.50325
CG3608	1.50301
Arc-p34	1.50223
CG8230	1.50174
CG10171	1.50134
CG13887	1.50109
