# Supplementary material for: Glial enriched gene expression profiling identifies novel factors regulating the proliferation of specific glial subtypes in the Drosophila brain
Source: Gene Expr Patterns. 2014 Sep;16(1):61–8. doi: 10.1016/j.gep.2014.09.001 (PMC4222725; doi:10.1016/j.gep.2014.09.001)
Supplement: Table S2 — Genes with significantly increased expression ≥ 1.5 fold in repo-Gal4, UAS-InR CNS tissue. [file mmc2.zip › Table S2.xlsx]

## Sheet: Sheet1
Supplementary table S2. Genes with significantly increased expression ≥ 1.5 fold in repo-Gal4, UAS-InR CNS tissue.
Gene	Fold Change
PGRP-SA	16.4227
CG10962	16.2169
CG6357	14.3847
Kaz1-ORFA /// Kaz1-ORFB	12.4917
Tig	11.7175
CG13314	11.6659
CG1572	11.4657
Arc1 /// CG10102	11.2041
CG34296	11.0671
CG31955	10.8258
CG13877	10.2356
Tsf1	9.86374
Cyp9h1	9.59325
Mmp1	9.48056
CG14401	9.18387
CG33494	9.00069
CG6293	8.78058
CG6602	8.7289
TepIV	8.00896
scaf	7.74632
CG10657	7.63587
Cpr78E	7.54042
slow	7.50369
Ppn	7.41569
CG30069	7.28401
spok	7.23014
Pvf2	6.94803
tsl	6.89932
CG17224	6.75978
btsz	6.67577
CG9503	6.67002
CG6043	6.57176
CG10226	6.53981
Timp	6.41278
CG11670	6.37496
CG30154	6.37127
sad	6.33222
NijA	6.17424
sls	6.03139
pyx	5.86617
ChLD3	5.81653
CG32354	5.79374
CG10126	5.78421
scb	5.7571
TepII	5.64257
regucalcin	5.56974
Arc1	5.55237
CG5002	5.5104
dream	5.25682
Pka-C3	5.18213
CG33970	5.17175
CG3074	5.02798
moody	5.02498
His4:CG31611 /// His4:CG33869 /// His4:CG33871 /// His4:CG33873 /// His4:CG33875 /// His4:CG33877 /// His4:CG33879 /// His4:CG33881 /// His4:CG33883 /// His4:CG33885 /// His4:CG33887 /// His4:CG33889 /// His4:CG33891 /// His4:CG33893 /// His4:CG33895 /// His4:CG33897 /// His4:CG33899 /// His4:CG33901 /// His4:CG33903 /// His4:CG33905 /// His4:CG33907 /// His4:CG33909	5.01659
pyd3	4.99171
CG7981	4.963
GstD2	4.91191
blow	4.82785
lectin-28C /// ninaE	4.81685
CG9338 /// DsimCG9338	4.76824
Glt	4.7211
Chd64	4.62913
CG17278	4.61885
spz	4.60995
His2B:CG17949 /// His2B:CG33910	4.54537
NLaz	4.51078
Myd88	4.51057
betaTub60D	4.4964
GstE6	4.45166
CG32372	4.45092
Adh /// Adhr	4.44868
CG31436	4.35443
CG7532	4.35147
CG8501	4.29043
CG4822	4.28293
CG9360 /// DsimCG9360	4.2631
CG9796	4.17675
CG32412	4.17347
kon	4.15811
His2A:CG31618 /// His2A:CG33808 /// His2A:CG33814 /// His2A:CG33817 /// His2A:CG33820 /// His2A:CG33823 /// His2A:CG33826 /// His2A:CG33829 /// His2A:CG33832 /// His2A:CG33835 /// His2A:CG33838 /// His2A:CG33841 /// His2A:CG33844 /// His2A:CG33847 /// His2A:CG33850 /// His2A:CG33853 /// His2A:CG33856 /// His2A:CG33859 /// His2A:CG33862 /// His2A:CG33865	4.15267
CG10217	4.13743
Tsp42Ea	4.12724
Gli	4.11157
CG42388	4.09385
l(2)01289	4.09121
mthl3	4.08566
sda	4.08502
CG4733	4.06553
Idgf2	4.01247
CG9336	3.98452
CG3837	3.96792
CG2310	3.96614
CG3799	3.95607
CG6680	3.95126
CG4096	3.92713
CG7777	3.92216
CG15211	3.92195
CG17121	3.91557
CG3097	3.9122
CG15658 /// DmirCG15658	3.9048
CG13117	3.8872
CG10359	3.86254
CG6142	3.82411
Obp18a	3.80534
CG15630	3.79802
CG10026	3.79196
CG8846	3.78991
CG9689	3.77747
CG4928	3.77213
CG8369	3.76904
CG13631	3.76237
dpp	3.72269
CG42235	3.71339
CG1299	3.68066
CG8600	3.65191
mthl14	3.63246
CG18067	3.62541
Mdr65	3.61226
CG18343	3.6049
CG17036	3.60349
Tsf2	3.58847
CG7481	3.57241
CG18522 /// DsecCG18522	3.57119
CG6583	3.56159
CG14906 /// CG14907	3.5609
CG2641	3.49931
CG9664	3.49739
pes	3.47568
CG34232	3.44881
CG31531	3.44668
CG17119	3.44183
CG5001	3.43411
CG7915	3.42113
rgn	3.42054
vari	3.41739
Duox	3.41737
Nmdmc	3.41724
CG42390	3.40672
alpha-Est10	3.40232
CG15117	3.39537
cv-2	3.39463
cold	3.39274
CG3036	3.37366
krimp	3.36039
He	3.35969
sinu	3.35137
Hsp22 /// Hsp67Bb	3.33134
CG8483	3.31948
CG9628	3.31156
Hml	3.30435
CG11163	3.29599
CG7702	3.2757
CG4872	3.26803
CG6125	3.25664
CG32280	3.24523
NtR	3.24193
Cpr49Ac	3.24153
crim	3.22828
ImpE2	3.20481
CG33205	3.20466
CG7267	3.20133
pst	3.19937
CG4408	3.19866
CG7768	3.16849
Idgf4	3.16073
CG31676	3.14451
CG1146	3.13326
CG31313	3.12896
CG34417	3.11276
Ance	3.10912
CG31918	3.08081
Dys	3.05218
Spn5	3.03564
Mec2	3.02329
CHKov2	3.00146
CG18547	3.0009
Arc2	2.99984
scramb2	2.99874
CG8086	2.99851
CG31195	2.99783
SH3PX1	2.98074
CG17754	2.97426
CG2064	2.94321
Pcp	2.91831
CG14869	2.91034
CG11870	2.89978
dl	2.8785
Esyt2	2.87428
CG15083	2.87182
Lsd-1	2.86273
CG3624	2.84886
CG31299	2.84656
nimB4	2.84213
Cont	2.83802
BM-40-SPARC	2.83622
Dot	2.83172
Mcr	2.8238
CG11425	2.80701
form3	2.80142
CG10433	2.78207
hbs	2.77676
PGRP-LA	2.75019
Cdep	2.74925
mth	2.73328
CG7191	2.72049
CG4210	2.71855
Zasp52	2.71101
CG5390	2.70913
CG8066	2.70551
CG10924 /// Pepck	2.7053
drongo	2.70111
CG6018	2.69375
Ctr1A	2.69027
pck	2.6892
lama	2.6872
CG31337	2.68293
Gasp	2.68211
CG7800	2.65601
CG1648	2.64174
GstE3	2.63954
lbm	2.6349
Hmgcr	2.63459
CG11426	2.63206
CG15094	2.63014
GstE1	2.62611
CG4666	2.62402
pain	2.62302
CG4721	2.62179
CG17928	2.59086
CG33056	2.58977
grk	2.58443
CG7713	2.57683
CG15706	2.56306
CG2781	2.56111
CG10337	2.55925
IP3K2	2.54588
w	2.54474
CG8547	2.53247
Hmgs	2.52964
CG5991	2.52434
alpha-Est3	2.52042
Sesn	2.50836
Cyp6t1	2.50824
CG32032	2.50352
Rh50	2.49823
LamC	2.49633
mol	2.4907
Hsp60B /// Ncc69	2.49003
CG34409	2.4846
CG31150	2.48256
CG10467	2.48237
CG2678	2.48073
CG1673	2.47849
Sur	2.47421
Cyp6d4	2.47262
mbc	2.45184
crok	2.4427
LanA	2.44067
CG13124	2.43309
CG6891	2.42643
CG9449	2.42148
CG8121	2.41825
CG3168	2.41667
CG3770	2.41524
mthl4	2.41122
egl	2.40857
Nrg	2.40812
cer	2.40727
CHKov1	2.39554
Act87E	2.39484
MESR3	2.38979
Past1	2.38886
CG17739	2.37983
CG9436	2.37889
Fur1	2.37286
modSP	2.37109
nuf	2.36331
AnnIX	2.35706
ImpE3	2.34489
mfas	2.33776
CG3091	2.33526
CG18507	2.33183
wun2	2.32968
CG10311	2.32878
CG13698	2.32422
CG4496	2.31444
CG32579	2.31199
Mpk2	2.30116
CG12560	2.29245
fog	2.288
CG12171	2.26403
SP2637	2.2627
CG6040	2.26096
CG34325	2.26017
dei	2.25958
Akh	2.25692
Grip	2.25682
CG14291 /// DpseGA12883 /// DvirGJ14185	2.25396
CG13231	2.24599
T48	2.24538
CG5397	2.24352
CG13575 /// DmirCG13575 /// nord	2.24145
cher	2.23975
Corp	2.23778
Vinc	2.23635
E23	2.23257
kni	2.23149
CG33080	2.23061
Fas1	2.23004
CG7328	2.22864
Fas2	2.22808
Spn43Ab	2.22771
CG14303	2.22007
Rac2	2.21975
CG7342	2.21902
loj	2.20554
CG5888	2.20426
CG6448	2.20381
Rab9	2.20306
spir	2.19555
Acph-1	2.19064
Vrp1	2.18527
CG15201	2.18246
CG11779 /// CG5835	2.17393
PGRP-LB	2.17367
stck	2.17061
kst	2.1686
cv	2.16502
CG42445 /// CG7498	2.16481
CG8596	2.15692
CG18490	2.15557
Pgd	2.15106
GstD9	2.14923
CG1213	2.149
Pax	2.14506
Ilp6	2.13982
Cyp6v1	2.13762
Git	2.13246
Spn27A	2.13149
Prestin	2.13133
zuc	2.12346
bib	2.12105
Myo31DF	2.11693
CG11370	2.11616
CG1105	2.11449
CG32473	2.11245
wbl	2.10994
CG31743 /// CG34313	2.1082
CG12256	2.1072
CG31098	2.09882
CG11168	2.08757
Mkp3	2.08071
CG11241	2.08008
CG32687	2.07703
dally	2.07692
GstS1	2.07114
CG3603	2.07074
CG12163 /// CG33293	2.06915
kune	2.06343
CG31274 /// MESK4	2.05257
CG10916	2.05252
AnnX	2.05096
CG1139	2.0506
CG12811	2.0418
CG12112	2.04143
PGRP-LD /// Pmi	2.04021
CG31856	2.03832
CG7272	2.03756
CG3376	2.03624
Strn-Mlck	2.0318
stv	2.03073
CG32027	2.02195
CG7123	2.02163
CG15784	2.02066
CG5577	2.0173
CG4998	2.01728
CG6891 /// CG6900	2.00907
Pepck	2.00793
kay	2.00788
CG1890	2.00471
Tsp42Ee	2.00061
Samuel	2.00019
betaTub97EF	2.00007
CG13784	1.9996
Pif1A /// Pif1B	1.99724
CG31751	1.99566
CG1681	1.99335
CG12206	1.99196
CG15202	1.97717
CG32773	1.97692
Tsp42El	1.97201
LanB2	1.97125
CG8180	1.97072
Lasp	1.9655
CG1544	1.96363
CG11825	1.96167
Syb	1.95473
Buffy	1.95169
CG10006	1.95041
CG31849	1.94731
tun	1.94543
CDase	1.94398
Sk1	1.94219
CG2082	1.94042
CG9886	1.94034
CG32171	1.93611
CG7112	1.93571
CG13887	1.93156
fusl	1.91748
CG8776	1.91713
His3:CG31613 /// His3:CG33803 /// His3:CG33806 /// His3:CG33809 /// His3:CG33812 /// His3:CG33815 /// His3:CG33818 /// His3:CG33821 /// His3:CG33824 /// His3:CG33827 /// His3:CG33830 /// His3:CG33833 /// His3:CG33836 /// His3:CG33839 /// His3:CG33842 /// His3:CG33845 /// His3:CG33848 /// His3:CG33851 /// His3:CG33854 /// His3:CG33857 /// His3:CG33860 /// His3:CG33863 /// His3:CG33866	1.91675
ALiX	1.91662
CG8312	1.91616
Axs	1.91533
CG10702	1.90988
Idgf3	1.90819
gk	1.90346
ics	1.90295
CG32528	1.90273
lab	1.90041
Usf	1.90008
CG14696 /// DanaGF16171 /// DvarCG14696	1.898
CG3831 /// DmirCG3831	1.89481
GstD3	1.89349
Rpt6R	1.89298
CG31373	1.89182
CG31705	1.89021
CG10795	1.88613
CG4199	1.88532
Anxb11	1.88217
CG14715	1.88175
Vha68-2	1.87578
Sp7	1.8745
CG1399	1.87182
CG14879	1.86616
spin	1.86484
rost	1.86479
c11.1	1.85892
dysb	1.85764
Cortactin	1.85643
fbp	1.8543
vir-1	1.85236
Indy	1.85194
Cht3	1.85083
CG10932	1.84929
scf	1.8491
olf186-M	1.8485
CG5335 /// Fbp1	1.84177
CG30285 /// rap	1.83251
Nc	1.8305
CG6701	1.82398
His1:CG31617 /// His1:CG33801 /// His1:CG33804 /// His1:CG33807 /// His1:CG33810 /// His1:CG33813 /// His1:CG33816 /// His1:CG33819 /// His1:CG33822 /// His1:CG33825 /// His1:CG33828 /// His1:CG33831 /// His1:CG33834 /// His1:CG33837 /// His1:CG33840 /// His1:CG33843 /// His1:CG33846 /// His1:CG33849 /// His1:CG33852 /// His1:CG33855 /// His1:CG33858 /// His1:CG33861 /// His1:CG33864	1.82397
GstD1	1.82184
ttk	1.82166
shu	1.82035
CG15209	1.81749
Vha100-2	1.81569
CG32512	1.81505
Ilk	1.81447
Spn4	1.81237
CG9312	1.80788
CG16947	1.80756
CG18431 /// CG4844	1.80533
CG40160	1.8032
zetaCOP	1.80202
Start1	1.79891
CG6310	1.79838
CG12896 /// Prx2540-1 /// Prx2540-2	1.79539
CG1667	1.79075
CG5191	1.79028
Cda4	1.7902
CG14516	1.78783
CG32638	1.78465
Su(fu)	1.78221
CG7530	1.77671
Cys	1.77256
yellow-h	1.77183
CG12868	1.76922
asparagine-synthetase	1.76895
fng	1.7672
cora	1.76425
CG3835	1.76196
HspB8	1.76185
Megalin	1.76094
ImpL2	1.75943
Fps85D	1.75886
CG30217	1.75803
CG8525	1.75659
CG13188	1.75384
for	1.75299
Pvr	1.74632
Bem46	1.74549
Spt-I	1.73992
mael	1.7389
CG4860	1.7383
CG15203	1.73721
CG9339	1.73698
CG11200	1.72862
betaggt-II	1.72415
Myo61F	1.72212
CG32147	1.72099
CG6638	1.71785
Sop2	1.71741
CG1665	1.71692
SP1173	1.71612
Pfk	1.71487
CG6151	1.71423
Pur-alpha	1.71263
CG33111	1.71162
CG11714 /// Fuca	1.7116
Npc1a	1.71154
CG4972	1.70727
CG31706	1.70673
CG16857	1.70612
EndoGI	1.70498
CG5704	1.70066
CG7997	1.70015
capu	1.69946
CG30193	1.69875
CG10863	1.698
CG1103	1.69791
CG10512	1.69614
CG31673	1.69313
CG8029	1.69265
CG17544	1.69264
CG10623	1.69259
PGRP-LE	1.68932
CG31605	1.68611
CG4585	1.68369
repo	1.68271
Spn28D	1.68129
CG31633	1.68059
CG12159	1.67691
CG10353	1.67516
beat-IIIc	1.67437
CG34104	1.67362
Dok	1.67258
CG4592	1.6725
CG6543	1.66683
CG7668	1.66518
stumps	1.66447
CG9536	1.66329
CG10373	1.66161
CG6984	1.66047
sav	1.65899
wdp	1.65205
CG10425	1.64914
sowah	1.63952
CG11882	1.63843
CG17323	1.63663
CG15098	1.63567
CG4674	1.63517
knk	1.63461
Syx13	1.63444
CG31075 /// DsecCG31075	1.63355
CG6744	1.63006
Pez	1.62771
CG1998	1.62563
VhaM9.7-b	1.62111
Ras64B	1.62088
Tm1	1.61588
debcl	1.61298
CG30015	1.60963
CG1140	1.6064
Mer	1.60577
CG8768	1.6055
Asph	1.60323
CG5004	1.60226
CG32223	1.5953
CG3887	1.59352
CG1702	1.59276
CG16936	1.5912
santa-maria	1.59117
hfw	1.59068
CG6232	1.58879
ergic53	1.58858
NTPase	1.5877
CG12918	1.58561
CG18812	1.58362
CG5850	1.58269
ird5	1.58165
CG8446	1.5787
CG32138	1.57409
Itp-r83A	1.57377
CG31523	1.57134
vsg	1.57096
CG2118	1.57086
CG4287	1.57083
wol	1.56818
CG12582	1.56525
CG4729	1.56487
CG4389	1.56461
CG9691	1.56246
by	1.56241
CG1041	1.55709
egr	1.5532
CG18177	1.55202
Mtp	1.55194
CG31547	1.55029
CG4829	1.54999
shark	1.54971
wun	1.54953
rho-4	1.54735
CG33054	1.54708
NKAIN	1.54526
CG5287 /// l(2)k10105	1.54505
CG31919 /// CG33995	1.54235
VhaM8.9	1.53972
CG2893	1.53797
gbb	1.53769
CG12341	1.53739
ci	1.53526
CG2107	1.53379
jagn	1.5329
Fkbp13	1.53254
CG2698	1.52991
CG30460	1.52985
Aldh-III	1.52699
CG6206 /// DsimCG6206	1.52359
Glycogenin	1.52328
Wsck	1.51618
Nep4	1.5138
CG10874	1.50782
CG10898	1.50407
CG4572 /// DpseGA18267	1.50159
scrib	1.50158
Adk3	1.50145
CG8210	1.50053
