# Supplementary material for: Glial enriched gene expression profiling identifies novel factors regulating the proliferation of specific glial subtypes in the Drosophila brain
Source: Gene Expr Patterns. 2014 Sep;16(1):61–8. doi: 10.1016/j.gep.2014.09.001 (PMC4222725; doi:10.1016/j.gep.2014.09.001)
Supplement: Table S3 — Genes with significantly increased expression ≥ 1.5 fold in both repo-Gal4, UAS-HtlACT CNS tissue and repo-Gal4, UAS-InR CNS tissue. [file mmc3.zip]

Archive with 1 entries (1 files):
- Table S3.xlsx
