# Supplementary material for: Glial enriched gene expression profiling identifies novel factors regulating the proliferation of specific glial subtypes in the Drosophila brain
Source: Gene Expr Patterns. 2014 Sep;16(1):61–8. doi: 10.1016/j.gep.2014.09.001 (PMC4222725; doi:10.1016/j.gep.2014.09.001)
Supplement: Table S3 — Genes with significantly increased expression ≥ 1.5 fold in both repo-Gal4, UAS-HtlACT CNS tissue and repo-Gal4, UAS-InR CNS tissue. [file mmc3.zip › Table S3.xlsx]

## Sheet: Sheet1
Supplementary table S3. Genes with significantly increased expression ≥ 1.5 fold in both repo-Gal4, UAS-HtlACT CNS tissue and repo-Gal4, UAS-InR CNS tissue.
Gene	Htl[ACT] fold Change	InR fold Change
CG6293	34.0901	8.78058
CG42235	19.1881	3.71339
CG11425	11.0493	2.80701
Kaz1-ORFA /// Kaz1-ORFB	9.49203	12.4917
CG10006	8.50155	1.95041
CG32354	6.98961	5.79374
CG31955	6.94352	10.8258
CG13877	6.64195	10.2356
CG6125	6.54506	3.25664
scaf	6.49911	7.74632
CG11714 /// Fuca	6.14984	1.7116
CG17224	6.10443	6.75978
CG6310	5.87298	1.79838
CG33080	5.82306	2.23061
CG31676	5.79878	3.14451
CG31436	5.73659	4.35443
CG10924 /// Pepck	5.54718	2.7053
GstE1	5.51434	2.62611
CG10226	5.49154	6.53981
CG4733	5.44106	4.06553
CG2893	5.37224	1.53797
CG1702	5.2729	1.59276
CG6602	5.24681	8.7289
lbm	5.22916	2.6349
CG2641	5.14661	3.49931
CG1544	5.04561	1.96363
CG7800	4.94514	2.65601
CG10126	4.93836	5.78421
Cyp6t1	4.86699	2.50824
GstE6	4.84194	4.45166
CG31706	4.82564	1.70673
ImpL2	4.78301	1.75943
CG5002	4.76365	5.5104
CG15658 /// DmirCG15658	4.73436	3.9048
GstD2	4.69897	4.91191
CG3036	4.55786	3.37366
CG7915	4.51355	3.42113
CDase	4.47221	1.94398
scb	4.45862	5.7571
CG10512	4.42513	1.69614
CG18343	4.34161	3.6049
CG17544	4.3296	1.69264
CG12918	4.26827	1.58561
Timp	4.24532	6.41278
CG4096	4.24334	3.92713
stumps	4.1919	1.66447
CG9449	4.12857	2.42148
pyx	4.10972	5.86617
vir-1	4.08522	1.85236
CG7342	4.07864	2.21902
CG18522 /// DsecCG18522	4.04875	3.57119
CG16857	4.04129	1.70612
CG32687	4.04019	2.07703
CG9689	4.03901	3.77747
Spn27A	4.02373	2.13149
CG2064	4.00174	2.94321
CG3831 /// DmirCG3831	3.90526	1.89481
egr	3.90357	1.5532
CG3376	3.86608	2.03624
moody	3.86601	5.02498
mthl3	3.84181	4.08566
GstD9	3.81134	2.14923
CG13117	3.75089	3.8872
Nep4	3.74869	1.5138
CG32032	3.68289	2.50352
CG14291 /// DpseGA12883 /// DvirGJ14185	3.67738	2.25396
betaTub60D	3.6635	4.4964
CG6357	3.6544	14.3847
pain	3.61697	2.62302
CG31373	3.61588	1.89182
alpha-Est10	3.58329	3.40232
CG3837	3.58141	3.96792
CG31918	3.56962	3.08081
CG9338 /// DsimCG9338	3.53859	4.76824
Tig	3.53501	11.7175
CG12811	3.524	2.0418
fng	3.51913	1.7672
CG17119	3.51746	3.44183
CG15117	3.49772	3.39537
Cht3	3.49383	1.85083
CG42388	3.48471	4.09385
w	3.47814	2.54474
CG12560	3.47197	2.29245
krimp	3.46369	3.36039
CG32512	3.43747	1.81505
Cyp9h1	3.40448	9.59325
CG7777	3.38405	3.92216
CG42390	3.36415	3.40672
Nmdmc	3.35942	3.41724
CG10932	3.34857	1.84929
Spn28D	3.34657	1.68129
Esyt2	3.3409	2.87428
pyd3	3.25136	4.99171
NLaz	3.24421	4.51078
blow	3.20436	4.82785
cv	3.20171	2.16502
egl	3.18409	2.40857
scf	3.17371	1.8491
CG3097	3.15395	3.9122
fusl	3.14369	1.91748
CG10863	3.13726	1.698
CG17036	3.13308	3.60349
Mdr65	3.12902	3.61226
MESR3	3.12033	2.38979
Sp7	3.11821	1.8745
CG5888	3.10253	2.20426
CG42445 /// CG7498	3.10037	2.16481
CG30154	3.08521	6.37127
CG3770	3.07633	2.41524
sowah	3.06256	1.63952
CG31673	3.03227	1.69313
CG8369	3.02861	3.76904
CG1213	3.02537	2.149
CG3091	3.00876	2.33526
loj	3.00424	2.20554
CHKov1	2.98123	2.39554
CG7272	2.97856	2.03756
Strn-Mlck	2.97585	2.0318
CG18177	2.97464	1.55202
CG9664	2.97033	3.49739
CG10702	2.96892	1.90988
Idgf2	2.95775	4.01247
CG31531	2.95346	3.44668
Past1	2.95165	2.38886
CG7328	2.94446	2.22864
CG11426	2.93517	2.63206
CG7481	2.92822	3.57241
mol	2.92739	2.4907
Pax	2.92418	2.14506
Idgf3	2.92366	1.90819
CG1572	2.91446	11.4657
Pif1A /// Pif1B	2.90044	1.99724
CG11163	2.89662	3.29599
BM-40-SPARC	2.8714	2.83622
CG6984	2.8675	1.66047
CG3835	2.86463	1.76196
Fkbp13	2.86334	1.53254
by	2.84977	1.56241
CG13631	2.83585	3.76237
CG6151	2.83382	1.71423
Mtp	2.83353	1.55194
CG17739	2.82565	2.37983
CG9503	2.82336	6.67002
hfw	2.80605	1.59068
CG4822	2.79257	4.28293
CG2310	2.78979	3.96614
betaTub97EF	2.78856	2.00007
Indy	2.76865	1.85194
CG4666	2.76385	2.62402
CG10433	2.73749	2.78207
TepIV	2.73703	8.00896
spz	2.73104	4.60995
CG9628	2.73029	3.31156
CG4872	2.7248	3.26803
dl	2.72413	2.8785
btsz	2.71859	6.67577
CG12896 /// Prx2540-1 /// Prx2540-2	2.68655	1.79539
CG13124	2.68583	2.43309
regucalcin	2.66856	5.56974
CG33054	2.66507	1.54708
IP3K2	2.66442	2.54588
CG14696 /// DanaGF16171 /// DvarCG14696	2.64895	1.898
Rac2	2.63994	2.21975
CG7702	2.63961	3.2757
CG8547	2.6282	2.53247
CG31299	2.62522	2.84656
E23	2.61547	2.23257
AnnX	2.60986	2.05096
Fas1	2.60412	2.23004
CG1140	2.59533	1.6064
Pgd	2.5916	2.15106
pes	2.59125	3.47568
Asph	2.58456	1.60323
santa-maria	2.58	1.59117
CG5991	2.57607	2.52434
CG6543	2.56878	1.66683
Wsck	2.56631	1.51618
AnnIX	2.561	2.35706
CG7530	2.56004	1.77671
Cyp6d4	2.53461	2.47262
CG3603	2.52325	2.07074
Myd88	2.51414	4.51057
for	2.51175	1.75299
repo	2.50238	1.68271
PGRP-SA	2.50161	16.4227
Lasp	2.49201	1.9655
fog	2.48281	2.288
CG31150	2.47281	2.48256
CG4721	2.46665	2.62179
dysb	2.46253	1.85764
mbc	2.46003	2.45184
rgn	2.43935	3.42054
CG5577	2.43535	2.0173
CG9336	2.43181	3.98452
SP2637	2.41778	2.2627
CG32412	2.40884	4.17347
Mkp3	2.40852	2.08071
CG32280	2.4081	3.24523
Chd64	2.40359	4.62913
CHKov2	2.39979	3.00146
CG34409	2.3957	2.4846
CG10311	2.39377	2.32878
CG1665	2.38832	1.71692
CG4496	2.38362	2.31444
CG3074	2.38254	5.02798
debcl	2.37552	1.61298
CG8525	2.37323	1.75659
Sesn	2.36998	2.50836
CG3799	2.36026	3.95607
Vha100-2	2.35343	1.81569
CG6142	2.35273	3.82411
CG30069	2.35236	7.28401
GstE3	2.34737	2.63954
CG10337	2.34267	2.55925
CG15211	2.33393	3.92195
CG16947	2.32915	1.80756
CG12171	2.32726	2.26403
Gli	2.32574	4.11157
CG1673	2.32301	2.47849
CG9436	2.32178	2.37889
CG8600	2.3199	3.65191
CG9339	2.30756	1.73698
tsl	2.30195	6.89932
Arc2	2.29954	2.99984
Tsp42El	2.29597	1.97201
Vinc	2.28926	2.23635
CG33970	2.28769	5.17175
ics	2.28752	1.90295
Syb	2.28734	1.95473
CG32579	2.27633	2.31199
CG34232	2.2711	3.44881
CG13784	2.26563	1.9996
kon	2.26271	4.15811
jagn	2.25886	1.5329
CG15094	2.25846	2.63014
CG4592	2.25648	1.6725
gk	2.24967	1.90346
Sur	2.24613	2.47421
CG9796	2.24519	4.17675
fbp	2.24479	1.8543
CG10425	2.23656	1.64914
CG9691	2.234	1.56246
CG31705	2.21559	1.89021
Spn5	2.21447	3.03564
Mmp1	2.20358	9.48056
asparagine-synthetase	2.20113	1.76895
grk	2.19921	2.58443
Corp	2.1947	2.23778
Acph-1	2.19185	2.19064
CG18547	2.19094	3.0009
Anxb11	2.1857	1.88217
Megalin	2.1851	1.76094
CG4389	2.18401	1.56461
Dot	2.17115	2.83172
Tsp42Ea	2.16567	4.12724
Mpk2	2.15828	2.30116
CG10217	2.15279	4.13743
CG32528	2.15004	1.90273
sda	2.13231	4.08502
CG8596	2.13145	2.15692
CG14879	2.12429	1.86616
CG12159	2.11779	1.67691
CG6583	2.11526	3.56159
tun	2.10899	1.94543
CG31098	2.10388	2.09882
CG8776	2.10156	1.91713
ttk	2.09815	1.82166
CG14869	2.09731	2.91034
CG15209	2.09039	1.81749
Idgf4	2.08572	3.16073
Tsf2	2.08073	3.58847
CG4585	2.07541	1.68369
CG9536	2.07165	1.66329
CG10467	2.07014	2.48237
Vha68-2	2.06599	1.87578
CG30460	2.06393	1.52985
CG14715	2.06118	1.88175
CG31195	2.05848	2.99783
CG7997	2.05826	1.70015
CG1146	2.057	3.13326
CG6448	2.04588	2.20381
CG1648	2.04327	2.64174
GstS1	2.03876	2.07114
mthl4	2.03849	2.41122
CG31743 /// CG34313	2.0324	2.1082
Pepck	2.03181	2.00793
cold	2.02468	3.39274
Hmgs	2.02362	2.52964
spin	2.02002	1.86484
Nrg	2.00914	2.40812
CG3168	2.00912	2.41667
Mcr	1.99789	2.8238
CG2107	1.99655	1.53379
CG5335 /// Fbp1	1.98028	1.84177
CG33056	1.97261	2.58977
CG4972	1.9712	1.70727
CG15706	1.96947	2.56306
Obp18a	1.96908	3.80534
CG34417	1.96464	3.11276
PGRP-LB	1.96314	2.17367
CG15083	1.96304	2.87182
CG7267	1.96278	3.20133
GstD1	1.95226	1.82184
crim	1.95153	3.22828
Ctr1A	1.9492	2.69027
Tm1	1.94892	1.61588
Cyp6v1	1.94797	2.13762
CG9360 /// DsimCG9360	1.94345	4.2631
Cdep	1.9428	2.74925
Pez	1.94209	1.62771
Aldh-III	1.94158	1.52699
vari	1.94043	3.41739
shark	1.91891	1.54971
CG5390	1.91185	2.70913
CG4860	1.91063	1.7383
alpha-Est3	1.90912	2.52042
CG13698	1.90665	2.32422
CG12582	1.89173	1.56525
Tsp42Ee	1.88291	2.00061
nuf	1.8813	2.36331
CG40160	1.87356	1.8032
CG11825	1.8588	1.96167
CG7981	1.85197	4.963
Spt-I	1.8472	1.73992
Ilk	1.84433	1.81447
CG13314	1.8359	11.6659
CG3887	1.83485	1.59352
Pcp	1.83214	2.91831
CG5704	1.8318	1.70066
CG15202	1.83038	1.97717
Glycogenin	1.82876	1.52328
crok	1.8235	2.4427
pck	1.82298	2.6892
bib	1.81929	2.12105
zetaCOP	1.81263	1.80202
CG1998	1.81037	1.62563
CG31751	1.80745	1.99566
CG11168	1.80078	2.08757
Itp-r83A	1.80046	1.57377
CG4729	1.79788	1.56487
TepII	1.7939	5.64257
CG1667	1.78687	1.79075
Fur1	1.77884	2.37286
CG10373	1.77729	1.66161
CG32638	1.76367	1.78465
CG8029	1.76256	1.69265
CG7713	1.75693	2.57683
CG15098	1.75677	1.63567
Dys	1.75368	3.05218
CG5850	1.75163	1.58269
CG1890	1.7485	2.00471
CG6638	1.74711	1.71785
gbb	1.74045	1.53769
ird5	1.73985	1.58165
lama	1.73693	2.6872
ergic53	1.73581	1.58858
Npc1a	1.73499	1.71154
CG10795	1.73333	1.88613
Arc1	1.73271	5.55237
sinu	1.72596	3.35137
VhaM9.7-b	1.71555	1.62111
CG2678	1.70887	2.48073
CG16936	1.70849	1.5912
Axs	1.70798	1.91533
capu	1.7022	1.69946
CG7668	1.69891	1.66518
wun	1.69879	1.54953
CG32473	1.6863	2.11245
CG6701	1.68499	1.82398
betaggt-II	1.68485	1.72415
scramb2	1.68209	2.99874
wun2	1.68103	2.32968
CG31849	1.66376	1.94731
shu	1.6591	1.82035
Pfk	1.65523	1.71487
PGRP-LD /// Pmi	1.64507	2.04021
CG13188	1.63283	1.75384
CG6232	1.63219	1.58879
NTPase	1.63201	1.5877
Cont	1.62514	2.83802
GstD3	1.62503	1.89349
CG5287 /// l(2)k10105	1.61767	1.54505
CG17121	1.61738	3.91557
CG10623	1.6156	1.69259
CG31633	1.61521	1.68059
CG8121	1.61381	2.41825
Mer	1.60787	1.60577
rost	1.60626	1.86479
zuc	1.60307	2.12346
mth	1.60261	2.73328
CG6206 /// DsimCG6206	1.60088	1.52359
VhaM8.9	1.59843	1.53972
CG31523	1.597	1.57134
CG32138	1.59658	1.57409
Rpt6R	1.59416	1.89298
CG7123	1.59296	2.02163
CG1103	1.5862	1.69791
CG11779 /// CG5835	1.58499	2.17393
Buffy	1.58158	1.95169
CG10353	1.57922	1.67516
CG34325	1.57273	2.26017
CG8180	1.57158	1.97072
Adk3	1.57152	1.50145
wdp	1.5668	1.65205
Sop2	1.56667	1.71741
SH3PX1	1.56612	2.98074
CG6891	1.55873	2.42643
CG33494	1.55687	9.00069
vsg	1.55652	1.57096
Git	1.55375	2.13246
dpp	1.55358	3.72269
stck	1.55073	2.17061
sav	1.54735	1.65899
NijA	1.53334	6.17424
CG6680	1.52959	3.95126
CG8066	1.52524	2.70551
CG1041	1.52371	1.55709
Su(fu)	1.52209	1.78221
CG17278	1.51954	4.61885
cer	1.51802	2.40727
CG4829	1.51801	1.54999
CG10916	1.51504	2.05252
CG2118	1.5086	1.57086
NKAIN	1.50465	1.54526
kune	1.50388	2.06343
CG13887	1.50109	1.93156
