# Supplementary material for: Glial enriched gene expression profiling identifies novel factors regulating the proliferation of specific glial subtypes in the Drosophila brain
Source: Gene Expr Patterns. 2014 Sep;16(1):61–8. doi: 10.1016/j.gep.2014.09.001 (PMC4222725; doi:10.1016/j.gep.2014.09.001)
Supplement: Table S4 — Genes with significantly increased expression ≥ 1.5 fold in repo-Gal4, UAS-InR CNS tissue, but not repo-Gal4, UAS-HtlACT CNS tissue. [file mmc4.zip › Table S4.xlsx]

## Sheet: Sheet1
Supplementary table S4. Genes with significantly increased expression ≥ 1.5 fold in repo-Gal4, UAS-InR CNS tissue, but not repo-Gal4, UAS-HtlACT CNS tissue.
Gene	Fold Change
CG10962	16.2169
Arc1 /// CG10102	11.2041
CG34296	11.0671
Tsf1	9.86374
CG14401	9.18387
CG10657	7.63587
Cpr78E	7.54042
slow	7.50369
Ppn	7.41569
spok	7.23014
Pvf2	6.94803
CG6043	6.57176
CG11670	6.37496
sad	6.33222
sls	6.03139
ChLD3	5.81653
dream	5.25682
Pka-C3	5.18213
His4:CG31611 /// His4:CG33869 /// His4:CG33871 /// His4:CG33873 /// His4:CG33875 /// His4:CG33877 /// His4:CG33879 /// His4:CG33881 /// His4:CG33883 /// His4:CG33885 /// His4:CG33887 /// His4:CG33889 /// His4:CG33891 /// His4:CG33893 /// His4:CG33895 /// His4:CG33897 /// His4:CG33899 /// His4:CG33901 /// His4:CG33903 /// His4:CG33905 /// His4:CG33907 /// His4:CG33909	5.01659
lectin-28C /// ninaE	4.81685
Glt	4.7211
His2B:CG17949 /// His2B:CG33910	4.54537
CG32372	4.45092
Adh /// Adhr	4.44868
CG7532	4.35147
CG8501	4.29043
His2A:CG31618 /// His2A:CG33808 /// His2A:CG33814 /// His2A:CG33817 /// His2A:CG33820 /// His2A:CG33823 /// His2A:CG33826 /// His2A:CG33829 /// His2A:CG33832 /// His2A:CG33835 /// His2A:CG33838 /// His2A:CG33841 /// His2A:CG33844 /// His2A:CG33847 /// His2A:CG33850 /// His2A:CG33853 /// His2A:CG33856 /// His2A:CG33859 /// His2A:CG33862 /// His2A:CG33865	4.15267
l(2)01289	4.09121
CG10359	3.86254
CG15630	3.79802
CG10026	3.79196
CG8846	3.78991
CG4928	3.77213
CG1299	3.68066
mthl14	3.63246
CG18067	3.62541
CG14906 /// CG14907	3.5609
CG5001	3.43411
Duox	3.41737
cv-2	3.39463
He	3.35969
Hsp22 /// Hsp67Bb	3.33134
CG8483	3.31948
Hml	3.30435
NtR	3.24193
Cpr49Ac	3.24153
ImpE2	3.20481
CG33205	3.20466
pst	3.19937
CG4408	3.19866
CG7768	3.16849
CG31313	3.12896
Ance	3.10912
Mec2	3.02329
CG8086	2.99851
CG17754	2.97426
CG11870	2.89978
Lsd-1	2.86273
CG3624	2.84886
nimB4	2.84213
form3	2.80142
hbs	2.77676
PGRP-LA	2.75019
CG7191	2.72049
CG4210	2.71855
Zasp52	2.71101
drongo	2.70111
CG6018	2.69375
CG31337	2.68293
Gasp	2.68211
Hmgcr	2.63459
CG17928	2.59086
CG2781	2.56111
Rh50	2.49823
LamC	2.49633
Hsp60B /// Ncc69	2.49003
LanA	2.44067
Act87E	2.39484
modSP	2.37109
ImpE3	2.34489
mfas	2.33776
CG18507	2.33183
CG6040	2.26096
dei	2.25958
Akh	2.25692
Grip	2.25682
CG13231	2.24599
T48	2.24538
CG5397	2.24352
CG13575 /// DmirCG13575 /// nord	2.24145
cher	2.23975
kni	2.23149
Fas2	2.22808
Spn43Ab	2.22771
CG14303	2.22007
Rab9	2.20306
spir	2.19555
Vrp1	2.18527
CG15201	2.18246
kst	2.1686
CG18490	2.15557
Ilp6	2.13982
Prestin	2.13133
Myo31DF	2.11693
CG11370	2.11616
CG1105	2.11449
wbl	2.10994
CG12256	2.1072
CG11241	2.08008
dally	2.07692
CG12163 /// CG33293	2.06915
CG31274 /// MESK4	2.05257
CG1139	2.0506
CG12112	2.04143
CG31856	2.03832
stv	2.03073
CG32027	2.02195
CG15784	2.02066
CG4998	2.01728
CG6891 /// CG6900	2.00907
kay	2.00788
Samuel	2.00019
CG1681	1.99335
CG12206	1.99196
CG32773	1.97692
LanB2	1.97125
Sk1	1.94219
CG2082	1.94042
CG9886	1.94034
CG32171	1.93611
CG7112	1.93571
His3:CG31613 /// His3:CG33803 /// His3:CG33806 /// His3:CG33809 /// His3:CG33812 /// His3:CG33815 /// His3:CG33818 /// His3:CG33821 /// His3:CG33824 /// His3:CG33827 /// His3:CG33830 /// His3:CG33833 /// His3:CG33836 /// His3:CG33839 /// His3:CG33842 /// His3:CG33845 /// His3:CG33848 /// His3:CG33851 /// His3:CG33854 /// His3:CG33857 /// His3:CG33860 /// His3:CG33863 /// His3:CG33866	1.91675
ALiX	1.91662
CG8312	1.91616
lab	1.90041
Usf	1.90008
CG4199	1.88532
CG1399	1.87182
c11.1	1.85892
Cortactin	1.85643
olf186-M	1.8485
CG30285 /// rap	1.83251
Nc	1.8305
His1:CG31617 /// His1:CG33801 /// His1:CG33804 /// His1:CG33807 /// His1:CG33810 /// His1:CG33813 /// His1:CG33816 /// His1:CG33819 /// His1:CG33822 /// His1:CG33825 /// His1:CG33828 /// His1:CG33831 /// His1:CG33834 /// His1:CG33837 /// His1:CG33840 /// His1:CG33843 /// His1:CG33846 /// His1:CG33849 /// His1:CG33852 /// His1:CG33855 /// His1:CG33858 /// His1:CG33861 /// His1:CG33864	1.82397
Spn4	1.81237
CG9312	1.80788
CG18431 /// CG4844	1.80533
Start1	1.79891
CG5191	1.79028
Cda4	1.7902
CG14516	1.78783
Cys	1.77256
yellow-h	1.77183
CG12868	1.76922
cora	1.76425
HspB8	1.76185
Fps85D	1.75886
CG30217	1.75803
Pvr	1.74632
Bem46	1.74549
mael	1.7389
CG15203	1.73721
CG11200	1.72862
Myo61F	1.72212
CG32147	1.72099
SP1173	1.71612
Pur-alpha	1.71263
CG33111	1.71162
EndoGI	1.70498
CG30193	1.69875
PGRP-LE	1.68932
CG31605	1.68611
beat-IIIc	1.67437
CG34104	1.67362
Dok	1.67258
CG11882	1.63843
CG17323	1.63663
CG4674	1.63517
knk	1.63461
Syx13	1.63444
CG31075 /// DsecCG31075	1.63355
CG6744	1.63006
Ras64B	1.62088
CG30015	1.60963
CG8768	1.6055
CG5004	1.60226
CG32223	1.5953
CG18812	1.58362
CG8446	1.5787
CG4287	1.57083
wol	1.56818
CG31547	1.55029
rho-4	1.54735
CG31919 /// CG33995	1.54235
CG12341	1.53739
ci	1.53526
CG2698	1.52991
CG10874	1.50782
CG10898	1.50407
CG4572 /// DpseGA18267	1.50159
scrib	1.50158
CG8210	1.50053
