# Supplementary material for: Glial enriched gene expression profiling identifies novel factors regulating the proliferation of specific glial subtypes in the Drosophila brain
Source: Gene Expr Patterns. 2014 Sep;16(1):61–8. doi: 10.1016/j.gep.2014.09.001 (PMC4222725; doi:10.1016/j.gep.2014.09.001)
Supplement: Table S5 — Genes with significantly decreased expression ≤ 1.5 fold in repo-Gal4, UAS-HtlACT CNS tissue. [file mmc5.zip › Table S5.xlsx]

## Sheet: Sheet1
Supplementary table S5. Genes with significantly decreased expression ≤ 1.5 fold in repo-Gal4, UAS-HtlACT CNS tissue.
Gene ID	Fold Change
RpL28	0.198334
CG7587	0.217666
CG34002	0.23282
Sox102F	0.242868
CG10830	0.253788
tutl	0.269142
CG40498	0.275454
TBPH	0.277483
CG14871	0.287094
CG7650	0.30074
CG17760	0.301453
miple	0.302008
beat-IIa	0.30221
mthl8	0.302317
ImpE2	0.304099
GluClalpha	0.308963
CG9395	0.310811
sim	0.312228
CG12402	0.317309
CG15522	0.320319
CG13908	0.322421
ap	0.324805
Cirl	0.326342
CG42458	0.331194
RFeSP	0.331642
CG40244	0.331645
CG42330	0.331827
sr	0.331983
mam	0.336374
CG31847	0.33957
l(1)sc	0.341251
Fmrf	0.346692
beat-IIIa /// CG34106	0.350414
Scgalpha	0.353404
CG15651	0.354472
Ct	0.355354
Eip63F-1	0.355497
os	0.355631
Eip93F	0.356733
dac	0.357008
gl	0.357829
CG18545	0.358414
CG15478	0.358691
CG5466	0.35971
phr	0.361716
CG6231	0.362613
CG4476	0.363795
Tom	0.364752
Ets65A	0.365693
CG6044	0.367208
CG13344	0.367453
CG32937	0.367458
onecut	0.368154
Sox21b	0.369587
Syt1	0.370103
CG12594	0.370281
CG9265	0.370318
Rat1	0.370323
aret	0.371775
Ady43A	0.372641
CG3961	0.374016
grn	0.374105
CG5080	0.375299
CG8401	0.375359
CG31760	0.376265
sens-2	0.377061
CG32406	0.377118
CG8177	0.377588
trio	0.377762
CG2225	0.378589
Nos	0.379151
rtet	0.379456
CG31191	0.380516
CG1958	0.380607
Hcf	0.380864
DopR	0.380877
shi	0.382854
CG42507 /// Trl	0.382939
CG32683	0.382944
CG7180	0.383741
tty	0.384442
gcm2	0.38503
tup	0.38561
Pde1c	0.385907
Eaat2	0.385974
CG6024	0.386263
CG4133	0.387358
CG18768	0.387806
CG12605	0.387836
CG4341	0.388818
CG12239	0.389382
CG11294	0.389995
CG13287	0.390024
CG9650	0.390041
5-HT1B	0.390166
CG7191	0.390535
CG17922	0.390856
CG10570 /// CG42502	0.391105
Cyp4s3	0.391543
Ocho	0.392467
CG14321	0.392679
CG14216	0.393466
gcm	0.393514
betaInt-nu	0.393755
dpr15	0.393962
gfA	0.394423
esn	0.395129
Proct	0.396062
CG9813	0.396491
beat-Ic	0.396729
otk	0.39723
CG17803	0.397476
Lis-1	0.397838
Ggamma30A	0.397987
sfl	0.398166
CG32052	0.398266
ds	0.398847
malpha	0.399043
CG17816	0.399562
kek4	0.399573
mnb	0.399597
CG14375	0.399619
Rbp6	0.39978
scrt	0.399908
CG12038	0.400224
CG8745	0.400399
CG15537	0.401047
CG4577	0.401072
mod(mdg4)	0.401469
CG32437	0.401473
CG32944	0.401489
CG18265	0.401703
Ddc	0.401711
DAT	0.403108
CG14572	0.403696
Hs3st-A	0.404725
dao	0.405107
CG14937	0.405304
skd	0.405393
CG9166	0.405597
fred	0.405881
CG6765	0.406667
CG11319	0.406876
CG31714	0.407919
Sh	0.408139
erm	0.408565
Gycalpha99B	0.408937
CG15313	0.409043
CG3009	0.409192
VAChT	0.409206
CG34383	0.410165
CG12299	0.410372
king-tubby	0.410856
CG3822	0.41164
dpr19	0.411927
oa2	0.412223
danr	0.412263
sNPF	0.412362
achi	0.412569
CG3253	0.412742
pgant2	0.413057
tld	0.413947
Cyp28a5	0.414179
neuroligin	0.414489
Drep-2	0.414819
dpr8	0.415372
GlcAT-P	0.416372
ed	0.416502
beat-IV	0.416504
CG11191	0.416718
CG32137	0.416777
Bili	0.417038
CG7807	0.417141
Vsx1	0.417715
mmd	0.417979
Taf12L	0.419389
CG17341	0.419466
npf	0.419568
CG14567	0.419786
CG32447	0.419905
CG13293	0.421091
CG12424	0.4212
Nrk	0.421643
kn	0.422739
CG15628	0.422836
gol	0.423325
Ela	0.423801
CG15400	0.42383
dpr17	0.423883
CG15236	0.424625
kkv	0.424661
CG4587	0.424822
tyn	0.424997
CG31665	0.425613
Lim3	0.425708
CG32132	0.426163
brp	0.426298
Fer1	0.426465
Caps	0.427185
Spindly	0.4289
igl	0.429283
CG8500	0.429738
proPO-A1	0.429758
CG31051	0.430072
Crz	0.430406
E(Pc)	0.430578
rdgC	0.430765
Dscam3	0.43132
CaMKII	0.431833
CG12187	0.431883
CG30403	0.432731
ham	0.432801
eya	0.433028
CG5022	0.433121
CG8216	0.433123
CG34318 /// CG8179	0.433582
corn	0.434043
Pde6	0.434847
CG11357	0.435094
CG10362	0.435123
CG42524	0.435328
nAcRalpha-96Aa	0.435475
CG15270	0.435692
sif	0.435751
Rim	0.435776
tll	0.435866
CG10011	0.436203
ppa	0.436267
fas	0.436288
CG4328	0.436396
LBR	0.436714
Hsp22 /// Hsp67Bb	0.437099
dan	0.437639
stan	0.437987
dpr11	0.438434
CG9098	0.438591
CG12858	0.438807
Dg	0.43919
CG5514	0.439301
amon	0.439422
mub	0.439516
CG13822	0.439673
CG32377	0.439933
CG42540	0.440439
CG14853	0.441017
Gap1	0.441347
Hsp67Ba	0.442168
ko	0.442241
Bgb	0.442351
CG5036	0.442397
CG11347	0.442757
CG11399	0.4429
CG14477	0.443324
beat-Ia	0.443346
Ast-C	0.443398
CG6208	0.443489
CG8910	0.443837
stnA /// stnB	0.444029
srpk79D	0.444044
CG32355	0.444164
sNPF-R	0.444438
CG12950	0.44447
E(spl)	0.444628
Syn1	0.445519
mAcR-60C	0.44562
dpr18	0.445657
glec	0.445966
CG9121	0.446151
CG34139	0.44654
futsch	0.446665
CG6634	0.446716
Toll-6	0.447111
nab	0.44743
CG8407	0.447482
CG13893	0.447567
CG5375	0.447593
Hey	0.447649
mre11	0.447883
CG14186	0.447892
CG10483	0.447966
CG5282	0.448344
vfl	0.448852
Lar	0.449202
CG13743	0.449317
can	0.449564
Gad1	0.449569
klg	0.449849
orb	0.449896
CG31997	0.45062
mtt	0.450871
jeb	0.451027
jdp	0.451028
rgr	0.451151
tipE	0.451319
CG31646	0.451376
CG17321	0.451505
fz	0.45153
CG13894	0.451556
oc	0.45207
dpr20	0.452237
CG10249	0.452258
CG30463	0.452265
robo3	0.452377
CG9801	0.452505
unc-13-4A	0.452508
jet	0.452525
CG40214	0.452772
CG9817	0.452861
Pask	0.453023
Lcch3	0.453237
Vmat	0.453946
l(2)k16918	0.454154
FucTA	0.454177
sgg	0.454201
baz	0.454349
stj	0.454418
CG30379	0.454623
CG6495	0.455005
CG42337	0.455066
CG42541	0.455556
CG3556	0.455573
ewg	0.455761
CG18675 /// tipE	0.455811
CG15831	0.455919
G alpha q	0.456383
Asator	0.456694
NetB	0.45676
nerfin-1	0.456835
Frq1	0.457279
CG7462	0.457316
Drl-2	0.45733
X11Lbeta	0.458008
CG10253 /// DmirCG10253	0.4581
CG14068	0.458182
CG10082	0.458402
hug	0.458796
CG13995	0.458846
CG12054	0.459026
CG31032	0.459071
CG12478	0.459168
CG13210	0.45947
CG42492	0.45952
CG6330	0.459552
GABA-B-R3	0.459755
esg	0.459985
dpr10	0.460108
Dl	0.460197
RhoGEF3	0.460429
CG1294	0.460445
Ca-beta	0.460472
CG6136	0.460473
acj6	0.460495
CG14545	0.460497
en	0.46061
CG11138	0.46083
CG11317	0.4614
CG9279	0.461484
HLHm5	0.461729
CG32791	0.461788
CG1688	0.462235
stet	0.462245
CG4019	0.462434
nAcRalpha-30D	0.462511
Appl	0.462534
Mf	0.462628
Cbp53E	0.462988
Tk	0.463033
Hs3st-B	0.463556
nAcRbeta-96A	0.463605
CG13532	0.463642
CBP	0.464615
CG3955	0.464813
metro	0.46489
HLHmdelta	0.465345
rho-5	0.465635
CG31140	0.465654
CG7051	0.465656
ssp3	0.46596
HGTX	0.46605
VhaM9.7-a	0.466162
SK	0.466199
alphaTub84D	0.466403
CG6114	0.466545
cpx	0.466736
eys	0.466852
CG6883	0.468078
CG33097	0.468169
gogo	0.468236
trn	0.468397
CG33181	0.468894
alpha-catenin-related	0.469266
hbn	0.469275
CG16854	0.469331
Snap25	0.469442
CG31555	0.469558
pr-set7	0.469576
Ada	0.469704
dsx	0.469855
tey	0.470117
CG30053	0.470188
CG7918	0.470759
CG15465	0.470965
CG10804	0.471085
CG13108	0.471464
Tl	0.47169
CG13830	0.471869
CG31302	0.472293
mei-217 /// mei-218	0.47314
CG13253	0.473153
CG34362	0.473276
CG4596	0.47349
kek2	0.473707
CG42303 /// CG42304	0.473837
Hdc	0.474132
phyl	0.474135
Fas2	0.474501
Lim1	0.474531
CG31475	0.474683
CG4022	0.47536
CG12071	0.475421
CG31211	0.475825
CG32850	0.475997
CG1806	0.475998
Actbeta	0.476211
CG15376	0.477355
CG13875	0.477489
CG42399	0.477541
Ac3	0.477568
dsh	0.478125
CG13203	0.478613
CG34008	0.47909
Gpo-1	0.47928
nAcRalpha-80B	0.479427
CG8245	0.479472
CG9170	0.479924
tok	0.479985
CG32009	0.479996
Dat	0.48002
CG1909	0.480296
Lerp	0.480325
TM4SF	0.480372
CG15082	0.480395
CG9990	0.48074
msl-2	0.481029
CG14200	0.48123
cpx /// SNF4Agamma	0.481531
Lin29	0.481551
Cbl	0.481749
CG3257	0.481862
CG13679	0.482428
toy	0.482487
Dh44-R1	0.482699
CG32017	0.482727
CG9919	0.483325
CG7779	0.483353
CG12194	0.483524
Psc	0.483622
PIP5K59B	0.483771
Dh	0.483864
CG32717	0.48399
nAcRbeta-64B	0.484077
CG14989	0.484128
CG14425 /// Sxl	0.48414
CG14314	0.484304
RhoGAP100F	0.484436
Oli	0.484453
CG33988	0.484493
CG15765	0.484606
5-HT7	0.484655
CG16899	0.484726
CG14521	0.48484
seq	0.48487
daw	0.485128
pog	0.48527
CG32577	0.485414
beat-Vb	0.485606
CG3726	0.48565
achi /// vis	0.485705
Sytalpha	0.486218
n-syb	0.486429
PMCA	0.486548
Tace	0.486828
comt	0.486832
CG7708	0.486926
hig	0.486943
Fer2	0.487084
skpB	0.48737
CG6282	0.487441
CG7646	0.487591
Rbp1-like	0.487707
Rhp	0.487827
CG6126	0.487864
TyrR	0.488165
B-H2	0.488286
Ggamma1	0.488386
escl	0.488418
CG32204	0.488641
CG10132	0.488843
ventrally-expressed-protein-D	0.489044
CG10587 /// Scp2	0.489343
Rph	0.489611
Pdp1	0.489972
Ndae1	0.490154
CG31530	0.490508
Mob2	0.490569
CG13692	0.490781
CG15097	0.490799
CG4294	0.490993
CanA-14F	0.491046
lea	0.491081
Shal	0.491103
lola	0.491296
Dsk	0.491396
CG31064	0.491412
CG9368	0.491634
MED1	0.491818
CG12455	0.491924
shakB	0.491987
CG8909	0.492232
DopR2	0.49238
CG6184	0.492476
CG11727	0.493019
Dip3	0.493027
Klp54D	0.493051
2mit	0.493214
CG3227	0.493297
Atf-2	0.4936
Ca-alpha1D	0.493643
ase	0.494355
B-H1	0.494896
CG32206	0.495108
CG32625	0.495375
CG42361	0.495956
Rya-r44F	0.496223
CG6791	0.496427
CG16778	0.496962
RabX4	0.497011
Gbeta5	0.497272
unk	0.497383
CG15828	0.497623
Ccn	0.497664
CG10151	0.497708
BcDNA:GH10292 /// CG40467	0.497787
CadN	0.497924
CG3703	0.49796
klu	0.498322
CG17163	0.498378
Brd	0.498514
CG33960	0.499006
CG5490	0.499083
CG3861	0.499328
CG8301	0.499584
CG4290	0.499612
Ptp99A	0.499778
Traf4	0.499808
CG34057	0.500098
SP2353	0.500376
lap	0.50047
CG42457 /// cpo	0.501142
Gyc-89Da	0.501462
CG10186	0.501571
RhoGAPp190	0.50191
l(3)neo38	0.501946
jing	0.502029
CG7058	0.502033
CG8795	0.502043
CG31247	0.502273
CG7990	0.502311
Nrx-1	0.502439
CG30172	0.502585
lft	0.502586
tau	0.502629
endoA	0.502805
CG11638	0.502877
CG34354	0.503033
Ziz	0.50313
CG13001	0.503344
HLHm7	0.503963
CG8772	0.504154
Alk	0.504198
CG13921	0.504341
mp	0.504377
Hsp67Bc	0.504716
chn	0.504857
Pka-R1	0.505101
Drep-3	0.505211
CG42268	0.505271
ato	0.505583
bab1	0.50585
CG8861	0.506213
tef	0.506224
CG4660	0.50653
insc	0.506571
ey	0.506715
Ent3	0.506861
grp	0.507056
burs	0.507579
Khc-73	0.507596
Lkr	0.507887
CG10566	0.507926
bt	0.508071
betaTub85D	0.508132
CG6654	0.508214
CG32105	0.508221
opa	0.508732
CG18769	0.508852
IFa	0.509654
CG6520	0.509743
CanB	0.510114
D	0.510384
CG42251	0.510478
Mip	0.510505
unc79	0.510611
CG32653	0.511196
Syn	0.511292
Scgbeta	0.511358
sals	0.511392
CG6752	0.511621
DJ-1alpha	0.511935
disco	0.512094
Rx	0.512385
CG7971	0.512398
CG5853	0.513215
CG17904	0.513542
CG14868	0.513946
CG11597	0.514013
Ptx1	0.514221
CG7323	0.514293
Nrg	0.514304
CG14446	0.514396
CG3618	0.514594
fd59A	0.514623
Brf	0.51478
CG13907	0.515233
CG13248	0.515285
pk	0.515432
CG13409	0.515523
sws	0.515524
CG8949	0.51604
Rab3	0.516338
CRMP	0.516347
CG8468	0.516446
Hk	0.516763
CG9016	0.5169
Ilp5	0.516932
CG31221	0.516937
CG4300	0.517184
CG40351	0.517377
plx	0.517464
Task7	0.5175
CG31814	0.517583
dpr9	0.517778
rst	0.517959
Nplp1	0.518138
jumu	0.518158
CG18467	0.518406
Cam	0.518425
CG32392	0.518618
Side	0.519165
CG13032	0.519166
JIL-1	0.519175
CG14681	0.519306
MESK2	0.519681
CG2269 /// DmirCG2269	0.519752
CG3679	0.519808
CG15029	0.520014
CG42248	0.520302
Ccap	0.520649
CG12991	0.521191
Sln	0.521454
rg	0.521552
Rbp9	0.521609
CG32364	0.521888
CG33203	0.5222
SPR	0.522294
CG8290	0.522346
CG14312	0.522372
Takr86C	0.522807
sano	0.522846
CG12817	0.522895
CG40334	0.522917
RpS11	0.523467
CG6006	0.523589
dnr1	0.523687
synaptogyrin	0.524205
scro	0.524426
CG42233	0.524456
AR-2	0.524735
unc-13	0.524737
CG11221	0.524988
CG30389	0.52501
CG40303	0.525136
rab3-GEF	0.525154
nAcRalpha-96Ab	0.525156
CG4766 /// DmauCG4766 /// DsimCG4766	0.525244
CG14015	0.525257
pigeon	0.525305
Mdh	0.525385
Gs1	0.525723
mtrm	0.525775
MYPT-75D	0.526212
jbug	0.526246
CG11652	0.526413
eas	0.526761
Pxn	0.526858
Syn2	0.526865
Brd8	0.526976
Shaw	0.52698
CG13604	0.52699
cdi	0.527433
CG9867	0.527609
CG13999	0.52767
CG14234	0.527755
robo	0.5278
CG33691 /// CG33692	0.528098
CG10384	0.528114
Pal	0.528325
CG11983	0.528577
Tsp42Ep	0.528786
Sema-1a	0.528793
Ror	0.528819
pan	0.52892
tsh	0.529049
CG6867	0.529092
pHCl	0.52936
Dyb	0.529589
Cep97	0.529671
CG11155	0.529755
CG34381	0.529796
vimar	0.530002
RhoGEF4	0.530155
dpr7	0.530279
CG42286	0.530444
nonA	0.531197
CG3823	0.531428
CG3078	0.531672
CG31777	0.531828
Hex-A	0.531887
CG2924	0.531889
CG5281	0.532003
Alh	0.532177
CG9850	0.532354
wor	0.532422
wda	0.532457
pon	0.532705
CG17124	0.532787
CG4676	0.532902
Wnt4	0.533041
Incenp	0.533273
SerT	0.533347
Glu-RI	0.533442
CG13759	0.533693
CG17390	0.533753
Jupiter	0.534281
CG32104	0.534435
numb	0.534465
CG12179	0.53449
PICK1	0.534511
dpr5	0.534519
l(2)NC136	0.534583
vg	0.534896
IM10	0.535386
Dsp1	0.535598
CG3967	0.535733
CG32048	0.535918
CG17328	0.536136
Cf2	0.536393
L	0.53642
Awh	0.536637
CG2993	0.536852
CG32187	0.536869
CG3032	0.536995
Vsx2	0.537101
CG3714	0.53716
CG2469	0.537345
CG13650	0.537505
CG32804	0.537555
CG31125	0.537868
CG34127	0.537885
CG42574	0.537919
CG31886	0.538568
Myo95E	0.538613
CG15160	0.538627
CG8920	0.538893
Syt4	0.53891
enc	0.539243
CG30203	0.539857
CG30384 /// CG30385	0.539917
CG6329	0.539966
CG30467	0.54005
CG17977	0.54023
Patsas	0.540407
CG9007	0.540469
sba	0.540524
Grip163	0.54069
neur	0.540805
Spn	0.54083
tara	0.541077
CG18190	0.541113
Fancl	0.541256
CG33143	0.541268
p130CAS	0.541286
unc-104	0.541381
salr	0.541594
BCL7-like	0.541652
dpr14	0.541699
wnd	0.541859
CG6464	0.541989
CG3262	0.542111
CG6084	0.542195
CG1753	0.542468
CG14681 /// Skeletor	0.542706
CG31451	0.542774
para	0.54283
CG13148	0.542894
CG31368	0.543212
Cha	0.54322
caup	0.543655
CG32809	0.543901
qkr54B	0.543998
rdo	0.544054
mspo	0.544152
Pc	0.544197
GC	0.544547
CG11122	0.544657
GABA-B-R2	0.545251
SPoCk	0.545306
Ast	0.545442
spdo	0.545488
ph-p	0.5455
CG42629	0.545619
pros	0.545701
ush	0.546072
CG9213	0.546116
chif	0.546164
skl	0.546234
RIC-3	0.546501
CG33170	0.546679
CG9335	0.546832
Poxn	0.546865
CG17724 /// seq	0.54719
CG10777	0.547426
CG31038	0.547443
Gpb5	0.54768
Saf-B	0.547693
hts	0.547903
CG30007	0.548026
Spf45	0.548146
Oseg6	0.54819
CG34404	0.548268
run	0.548396
SIFR	0.548535
KP78a /// KP78b	0.548549
CG42342	0.548575
Rdl	0.548652
CG32225	0.548884
Suv4-20	0.549341
CG8924	0.549401
CG32532	0.549446
CG4467	0.549539
CG42322	0.549663
tadr	0.549788
CG12728	0.549892
Chrac-14 /// mus201	0.549985
comm	0.550036
CG2061	0.550268
CG34401	0.550323
CG9896	0.550641
CG5910	0.550831
CG9164	0.550867
CG34388	0.550955
CG5226	0.550966
PP2A-B'	0.551009
mago	0.551033
beat-Ib	0.551158
neo	0.551179
Vha68-1	0.551239
CG32533 /// mRpS14	0.551289
sas	0.551331
CG31772	0.551535
sna	0.551591
cort	0.551675
CG13654	0.551932
CG10508	0.552072
CG2807	0.552207
CG15311	0.5523
Teh2	0.552333
Spred	0.552363
sqz	0.552422
D2R	0.552956
CG16833	0.553067
DAAM	0.553097
fra	0.553267
CG17600	0.553429
CG8273	0.553464
CG5379	0.55357
ara	0.553609
CG7467	0.554022
CG6201	0.554127
hth	0.554235
CG10137	0.554466
sm	0.554476
CG18278 /// CG30059	0.555133
Tusp	0.555232
CG4699	0.555237
Plc21C	0.555619
CG31781	0.555752
CG34384	0.555852
B52	0.555953
hiw	0.556056
CG18417	0.556479
CG2941	0.556487
fs(1)h	0.556653
cas	0.556715
CG4751	0.556755
m4	0.55688
CG4641	0.557085
cac	0.557103
Sp1	0.557161
CG5126	0.557221
CG8248	0.557329
nkd	0.55737
tlk	0.557689
klar	0.557849
Snoo	0.557995
alph	0.558364
inaE	0.558392
CG13404	0.558409
CG6300	0.558774
isopeptidase-T-3	0.558849
CG33543	0.558883
Usp7	0.558936
CG40155	0.559472
Topors	0.559504
Fak56D	0.559825
qtc	0.559839
beat-Vc	0.559845
Antp	0.559914
CG12253	0.560019
egg	0.560473
hang	0.560856
loqs	0.56104
CG9135	0.561393
chinmo	0.561545
mei-P26	0.561659
Fie	0.56186
comm3	0.562098
CG6123	0.562247
CG30158	0.562307
Gsc	0.562394
CG7879	0.562595
ems	0.563023
CG3838	0.56307
CG32100	0.563336
CG42321	0.563452
CG33090	0.56354
cenG1A	0.563606
Trim9	0.563614
CG4914	0.563964
CG34406	0.564277
kek6	0.564291
CG4050	0.564534
ksr	0.564712
ana3	0.56475
lid	0.565117
cdc14	0.565117
fus	0.565719
CG8944	0.565735
Ssdp	0.566004
dpld /// wech	0.566106
CG13550	0.566238
Hel25E	0.5663
mGluRA	0.566494
CG14183	0.566563
btd	0.566569
CG2217	0.566637
CG15704	0.566794
cuff	0.56687
Camta	0.566933
beat-VI	0.567263
Ilp2	0.567356
CG42256	0.567418
Nhe3	0.567436
plexB	0.567491
icln	0.568137
Rab26	0.568247
dom	0.568482
CG1463	0.56869
CG17734	0.568982
CG32801	0.569182
Cad96Ca	0.569829
CG32085	0.570215
CG13362	0.570391
CG4996	0.570641
CG7368	0.570846
nmo	0.571206
elav	0.571344
CG31388	0.5714
ft	0.571577
CG31246	0.571637
mamo	0.57179
CG8786	0.571803
Cda5	0.571946
Pcl	0.572076
l(1)G0148	0.572147
CG9363	0.57224
Spc105R	0.572379
5PtaseI	0.572426
Kap3	0.572473
CG30492	0.572493
CR31846	0.572667
RpS5b	0.572812
Aplip1	0.572876
CG2556	0.572881
sn	0.572912
lute	0.572928
Evi5	0.573283
CG32716	0.57336
CG10440	0.57382
CG17378	0.57395
CG14508	0.573993
Tsp42Ej	0.57443
CG6051	0.574632
Traf6	0.574729
CG10077	0.574745
7B2	0.574927
kat-60L1	0.575052
CG42533	0.575161
MED25	0.575358
CG8097	0.575395
nvy	0.575465
Sin3A	0.575475
pburs	0.575624
CG3605	0.575631
Rpt3R	0.575646
fd102C	0.575657
RN-tre	0.575796
dpr3	0.575826
Prat2	0.576099
Sug	0.576346
cic	0.576392
Trax	0.576399
Sos	0.576913
CG9973	0.577345
CG3788	0.577371
CG40378	0.577501
CG14036	0.57755
rut	0.577629
CG14042 /// SP555	0.577777
CG5890	0.577932
CG6915	0.578189
CG15382	0.578251
CG8712	0.578271
CG4887	0.578646
Ast-CC	0.578908
CG32333	0.579338
CG31236	0.579516
Rgl	0.579636
CG5735	0.579684
bowl	0.580098
E(bx)	0.580676
CG1815	0.580829
Glut4EF	0.581043
CG13229	0.581229
CG34400	0.58141
YT521-B	0.581527
H	0.581615
mtg	0.581802
cngl	0.581908
cindr	0.581967
CG14367	0.582011
PQBP-1	0.582111
CG9902	0.582168
CG13029	0.582236
brat	0.582443
barr	0.582909
CG31659	0.582987
mav	0.583158
orb2	0.583194
CG12880	0.583367
Hmr	0.583391
nub	0.583711
CG1647	0.583869
sei	0.584072
CG14814	0.584079
HLH4C	0.584166
pot	0.584226
CG33493	0.584458
Oamb	0.584932
CG30096	0.585042
CG32544	0.585171
CG15556	0.585508
Psi	0.585704
pdm2	0.586247
CG5098	0.586321
CG32226	0.586373
CG15312	0.58688
Lgr3	0.586904
gro	0.586928
CG11033	0.58722
tow	0.587323
qkr58E-1	0.587834
CG10251	0.587944
CG1402	0.587957
CG5337	0.588259
qvr	0.588278
CG6959	0.588635
CG17180	0.589134
polo	0.589184
CG13928	0.589306
CG42404	0.589572
Cad74A	0.589766
wdn	0.589772
wde	0.589781
kek3	0.589918
BtbVII	0.589944
thr	0.590654
crol	0.590733
CG7692	0.591485
CG6197	0.592161
CG16896	0.592223
CG30020	0.592414
CG1139	0.592609
mei-9	0.592974
CG32647	0.592995
CG6191	0.593175
CG8108	0.594041
CG9883	0.594055
CG40274	0.594211
CG13565	0.594419
CkIIalpha-i3	0.594449
nonA-l	0.594529
CG5742	0.594545
mle	0.594567
Task6	0.594882
eIF4G2	0.595184
CG4893	0.595331
NaCP60E	0.59549
ald	0.595508
Tbh	0.595539
Cdk5	0.59567
Smox	0.595671
mew	0.595705
Keap1	0.595837
HLHmgamma	0.596109
Bre1	0.596313
SRm160	0.596601
RSG7	0.596603
CG32135	0.596689
CG7518	0.596692
Nmdar1	0.596701
CASK	0.596902
Dh31	0.597085
tyf	0.597213
CG1228	0.597403
CG18273	0.597517
Dms	0.597929
vvl	0.598408
Su(var)3-3	0.598496
U2af38	0.598544
CG9674	0.598748
CG3815	0.59876
siz	0.599161
chp	0.599357
CG8298	0.599486
mei-S332	0.59953
CG6559	0.599564
MTA1-like	0.599589
scrib	0.599615
CG8964	0.599678
tap	0.599769
B4	0.599936
Pbprp1	0.600019
PNUTS	0.600251
rictor	0.601224
CG1695 /// CG32506	0.60126
gukh	0.601404
CG31367	0.601437
CG15319	0.601556
CG18428	0.601719
CG9821 /// DsimCG9821	0.601777
PHDP	0.601909
CG7378	0.601961
Rab2	0.602288
spt4	0.602388
bip1	0.602481
bves	0.602501
PKD	0.602809
CG17806	0.603074
elk	0.603202
Rox8	0.603338
CG15601	0.603398
Ptp69D	0.603422
CG12581	0.603513
nahoda	0.603788
CG15642	0.603838
CG32813	0.604211
CG8300	0.604258
CG31922	0.604312
CG3085	0.6044
CG3662	0.604685
CG17684	0.604746
Eh	0.6049
cos	0.605054
Sap130	0.605331
uif	0.605389
z	0.605435
CG4399	0.605499
CG31030	0.605614
yemalpha	0.605724
MED16	0.606174
CG13398	0.60661
Cdk5alpha	0.606887
CG5899	0.607048
spel1	0.607222
CG3014	0.607241
CG11897	0.607384
Sas-4	0.607471
CG13204	0.60794
Sirt7	0.60803
mars	0.608047
CG4877	0.608368
RpII140	0.608501
CG11077	0.608819
D19A	0.608891
CG6631	0.608902
CG9646	0.609016
msd5	0.609025
CG7065	0.609307
dmt	0.609971
CG14982	0.610002
CG12972	0.610302
CG11970	0.610304
Fim	0.610543
CG31510	0.610621
CG9821	0.610892
Eip71CD	0.61092
sol	0.610921
CG5068	0.61111
CG11641	0.611221
Aef1	0.611353
fd68A	0.611539
CG3238	0.611639
CG11071	0.612263
CG32685	0.612268
CG7564	0.612281
CG17211	0.612307
retn	0.612553
pim	0.612639
CG14252	0.612688
CG1962	0.613161
e(y)3	0.613235
CG10949	0.613293
CG10933	0.61341
CG1718	0.613544
bchs	0.613612
nrv3	0.613661
Atet	0.613709
bi	0.613777
CG1792	0.614033
dock	0.614438
CG7991	0.614531
sc	0.614604
CG7785	0.614611
CG17078	0.61462
Mfap1	0.614821
CG6227	0.614945
fne	0.615027
Pli	0.615133
MESR4	0.615169
CG1239	0.615214
l(1)G0045	0.615322
tna	0.615322
CG4707	0.615561
unc-115	0.61577
CG8833	0.615783
CG12547	0.615804
Actn	0.61584
gpp	0.615938
Teh4	0.616097
Ptth	0.616108
CG4449	0.616135
CG17270	0.616281
bmm	0.616457
HLH3B	0.616483
CG33275	0.616557
Su(var)2-HP2	0.616675
CG6615	0.616725
Galpha49B	0.61692
comm2	0.616924
Upf3	0.617191
fkh	0.617203
CAP-D2	0.617314
CG11504	0.617812
CG14322	0.617845
stau	0.618098
Leucokinin	0.618218
FBX011	0.618295
CG7352	0.618387
unc-5	0.618539
Mctp	0.618589
CG7597	0.618956
CG14478	0.619034
CG8679	0.619128
CG10681	0.619214
CG6398	0.619426
CG31122	0.619707
AlstR	0.619993
Ulp1	0.62001
Axn	0.620073
sd	0.620291
CG42575	0.620424
CG13609	0.620573
D12	0.620595
jigr1	0.620962
del	0.621017
opa1-like	0.621062
rl	0.621148
nAcRalpha-34E	0.621327
Ubx	0.621375
wapl	0.621464
CG17361	0.621524
CG14050	0.62165
Dll	0.6217
CG32000	0.621821
hkl	0.621874
CG33231	0.622218
CG9004	0.62228
CG13920	0.622588
MED14	0.622645
Atg1	0.623033
CG4230	0.623076
CG15087	0.623261
CG7101	0.624005
CG9768	0.624055
wg	0.624124
SF2	0.62422
grh	0.624463
CG1360	0.624512
cana /// CG33695	0.624585
CG14657	0.624836
CG18766	0.624944
Pabp2	0.625662
CG7154	0.625783
CG8787	0.625874
Wnt5	0.625917
SMC2	0.625946
bsk	0.625949
5-HT1A	0.626003
SelR	0.626016
Ssrp	0.62602
beat-IIb	0.626326
CG14965	0.626554
Klp68D	0.626684
HDAC4	0.626688
GRHRII	0.626694
Jarid2	0.626699
cid	0.626707
CG5535	0.626867
fbl6	0.626986
Hel89B	0.627107
Utx	0.627171
CG12644	0.627194
CG3542	0.627213
CG7757	0.627222
CG11247	0.627356
VGAT	0.627383
CG31712	0.627591
CG31158	0.627601
CG1737	0.627776
CG17494	0.627827
Tgt	0.627969
NPFR1	0.628022
simj	0.628052
Sxl	0.628145
Ilp7	0.62829
pygo	0.62837
CG5787	0.628628
Taf4	0.628967
CG10336	0.629007
CG14414	0.629016
glo	0.629212
mas	0.629276
Ect3	0.629447
CG10188	0.629513
sno	0.62966
sns	0.62985
mip120	0.63028
CG7627	0.630655
CG18643	0.63077
CG7896	0.630862
CaMKI	0.631022
Ilp3	0.631233
CG3630	0.631294
CG12236	0.631432
ca	0.631635
Btk29A	0.631715
CG33213	0.631779
CG9425	0.6318
Fer3	0.631917
CG32700 /// DsimGD16059	0.632031
CG7985	0.632035
ia2	0.632177
CG13676	0.632228
CG13288	0.632361
l(3)L1231	0.632371
l(3)psg2	0.632415
CG7358	0.632437
Aac11	0.632466
fz2	0.632528
His4r	0.632793
blue	0.632894
ST6Gal	0.632942
14-3-3zeta	0.633381
unc-119	0.633442
CG9257	0.633611
scyl	0.633642
CG18262	0.634266
mr	0.634355
CG4455	0.634532
Sip1	0.634558
Nf1	0.63523
Myo10A	0.635375
CG14180	0.635685
CG4266	0.635735
trx	0.635793
CG9147	0.635796
katanin-60	0.635863
CG15609	0.635961
mus210	0.636046
CG2991	0.636056
CG11750	0.636064
obst-A	0.636121
ATbp	0.636327
MBD-like	0.636328
Edc3	0.636648
SamDC	0.636655
phl	0.63675
Smc5	0.636878
CG3700 /// DmirCG3700 /// MED23	0.637001
CG15439	0.637057
Klp61F	0.637161
Cbp80	0.637184
CG8001	0.63726
CG18259	0.637576
Sfmbt	0.637727
pigs	0.637866
Cep135	0.638138
CG30503 /// kappaB-Ras	0.638203
Ac13E	0.638672
CG4730	0.638686
ssh	0.638791
CG6662	0.638887
CG31812	0.638993
CG33007	0.639172
CG10948	0.639303
CG14614	0.639506
CG17343	0.63974
CG8557	0.639809
PP2A-B	0.639994
brm	0.640197
CG1492	0.640369
CG7166	0.640477
CG17360	0.640506
Dyrk3	0.640577
disp	0.64066
CG3335	0.640853
CG10631	0.64096
pUf68	0.641092
CG7706	0.641097
phol	0.641097
CG3548	0.641128
E(var)3-9	0.641437
CG3878	0.641585
pall	0.64161
CG8771	0.641743
c(3)G	0.641821
CG9776	0.641835
trus	0.64197
chm	0.642089
Unc-76	0.642239
CG31672	0.642367
Pde11	0.642706
CG4896	0.643065
CG14440	0.643326
cal1	0.643543
Rpd3	0.643549
CG7504	0.643562
CG10274	0.64422
Spps	0.644617
TpnC73F	0.644699
sti	0.644823
spag	0.64494
CG30116	0.645542
su(f)	0.645721
CG4068	0.645824
Nnf1b	0.645926
Vkor	0.645972
Vdup1	0.646219
HERC2	0.646345
Mmp2	0.646387
Apc	0.646417
Rnp4F	0.646456
CG31108	0.646486
rogdi	0.646527
CG9961	0.646536
CG15345	0.646663
d4	0.646686
Poc1	0.647231
Rh50	0.647295
CG12994	0.647296
CG31961	0.647299
ovo	0.647464
CG32758	0.64779
CG1671	0.647982
CG14509	0.647986
CG30372	0.6483
Rbp2	0.648402
CG8079	0.648516
CG2889	0.648598
CycE	0.648909
Arp8	0.649016
l(1)G0196	0.6493
CG13895	0.64945
CG4404	0.649487
Nelf-A	0.649606
CG4662	0.64973
DIP1	0.649762
Pten	0.64996
Bx	0.650004
CG32168	0.650117
Nipped-A	0.650286
CG3125 /// l(1)G0060	0.65032
Spase22-23	0.650412
Snap	0.650606
CG7239	0.650635
Kdm4B	0.650775
NC2alpha	0.650796
CG3225	0.650828
CG33108	0.650927
Tango10	0.651158
CG6621	0.651407
CG5746	0.651659
Spt6	0.651838
CG18213	0.651945
Vang	0.652062
pad	0.652417
msl-1	0.652438
CG10809	0.652439
CG15084	0.652448
CG32425	0.652452
CG7033	0.652496
CG17998	0.652668
Gs1l	0.65278
CG7265	0.653153
CG32486	0.653192
Taf1	0.653234
CG32149	0.653423
ena	0.653773
Fcp1	0.653782
GATAd	0.653792
CG3964	0.654084
Pitslre	0.654111
CG34376	0.654138
CG7053	0.654243
fend	0.654287
CG9699	0.654632
RpS19b	0.654641
casp	0.655057
arg	0.655149
Nup153	0.65521
mira	0.655388
CG2865	0.655578
CG12004	0.655628
CG4502	0.6559
CG4768	0.656059
CG42568 /// DnaJ-60	0.656489
didum	0.656514
pzg	0.656647
Atac1	0.656766
CG10019	0.656794
Moca-cyp	0.65725
CG9095	0.657382
dalao	0.657529
CG9609	0.657543
CG7016	0.657546
Nf-YC	0.657559
CG6340	0.657682
br	0.657752
CG18764	0.657823
CG1868	0.657868
CG7837	0.657918
Fancd2	0.657981
CG15646	0.6581
Iswi	0.658409
Gug	0.658449
CG15141	0.658511
tay	0.658662
CG11120	0.658696
Cap	0.658964
mus101	0.658992
LpR1	0.659358
CG12842	0.659439
Mad1	0.659642
CG14798	0.659665
ETH	0.659675
CG8866	0.65986
CG32535	0.65989
CG18476	0.659996
CG13917	0.660044
Klp64D	0.660182
CG5087	0.660182
CG32582	0.660353
beat-IIIc	0.660388
CG17618 /// CG6982	0.660402
CG6422	0.660438
CG14215	0.660579
CG8155	0.660622
Mgat2	0.66078
smi35A	0.661037
CG11875	0.661537
Takr99D	0.661615
APC4	0.661864
Hr51	0.662213
CG8485	0.662244
jar	0.662252
pio	0.662274
bin3	0.662454
CG4452	0.662503
CG5808	0.662536
CG11376	0.662607
rn	0.662744
Fhos	0.662861
wls	0.663088
Oseg4	0.663259
miple2	0.663423
mbt	0.663445
CG1552	0.66381
CG42232	0.663838
CG12125 /// DsimGD24570	0.664037
not	0.664701
Sry-alpha	0.664735
CG31169	0.664825
yrt	0.664841
CG13594	0.664999
CG9433	0.665013
CG8878	0.665771
Sur-8	0.665781
ari-2	0.666021
CG33116	0.666263
Gen	0.666289
CG10107	0.66636
koko	0.666433
dap	0.666434
