# Supplementary material for: Glial enriched gene expression profiling identifies novel factors regulating the proliferation of specific glial subtypes in the Drosophila brain
Source: Gene Expr Patterns. 2014 Sep;16(1):61–8. doi: 10.1016/j.gep.2014.09.001 (PMC4222725; doi:10.1016/j.gep.2014.09.001)
Supplement: Table S6 — Genes with significantly decreased expression ≤ 1.5 fold in repo-Gal4, UAS-InR CNS tissue. 22 [file mmc6.zip › Table S6.xlsx]

## Sheet: Sheet1
Supplementary table S6. Genes with significantly decreased expression ≤ 1.5 fold in repo-Gal4, UAS-InR CNS tissue.
Gene	Fold Change
CG13822	0.158099
CG12424	0.224968
CG6126	0.242594
RpL28	0.251535
CG10830	0.296853
CG4726	0.299545
CG30017	0.308582
Ady43A	0.319974
l(1)sc	0.342587
CG14871	0.342973
CG40334	0.355078
RpS11	0.39246
CG31765	0.394059
rgr	0.398482
Ocho	0.405995
otk	0.42107
CG8177	0.422262
CG4462	0.429714
CycJ	0.434429
Sox102F	0.442429
CG4562	0.443304
sfl	0.447151
CG14937	0.449665
CG12269	0.449775
jet	0.452845
Syt1	0.454451
CG8451	0.457572
CG8012	0.458101
LBR	0.460719
CG31847	0.461341
CG30403	0.461359
Cyp28d1	0.461533
CG40498	0.464198
RFeSP	0.464391
Ast-C	0.464735
CG3714	0.464774
CG18278 /// CG30059	0.468789
CG15651	0.46884
qkr54B	0.470107
CG8301	0.477185
CG1958	0.477185
Rpt3R	0.479394
dpr15	0.482233
mam	0.486095
CG31760	0.491191
pr-set7	0.492797
CG34002	0.496956
E(spl)	0.497074
nub	0.498167
CG9896	0.499272
CG1358	0.499805
Dg	0.500329
Hey	0.500586
GluClalpha	0.501854
CG12187	0.504326
Ilp5	0.504972
tey	0.505632
CG9413	0.506584
CAH1	0.508732
CG13344	0.511445
CG10570 /// CG42502	0.512547
MED16	0.512939
conv	0.513754
Pkc53E	0.517663
CG9279	0.517844
nab	0.518385
hug	0.520396
CG12402	0.520513
CG5899	0.5217
rtet	0.521996
CG11170	0.522067
Crz	0.524382
CG4133	0.52672
CG5466	0.52784
cic	0.527931
CG34008	0.531533
CG9344	0.534699
Gpo-1	0.53545
erm	0.535679
kek4	0.535797
mre11	0.537415
CG9004	0.538305
Chrac-14 /// mus201	0.538626
CG4577	0.539708
CG12299	0.540166
CG1124	0.541166
Nrk	0.542207
CG8401	0.542513
CG6520	0.543409
CG32187	0.543707
Dscam3	0.543958
CG4341	0.545256
onecut	0.545478
CG31191	0.547918
e	0.548284
CG11138	0.55088
mod(mdg4)	0.5509
CG18265	0.55238
CG17816	0.553731
ham	0.554055
CG3227	0.55416
CG14375	0.55439
Dll	0.5547
CG12605	0.556981
CG12594	0.557417
Tgt	0.557487
CG6765	0.559631
Fancl	0.56017
CG42629	0.560239
CG10249	0.560719
jeb	0.561095
CG3238	0.561357
CG8216	0.561849
CG32406	0.563008
wor	0.563697
CG6654	0.565583
n-syb	0.567129
spdo	0.567139
Fmrf	0.567194
DopR2	0.567592
CG12054	0.568774
CG14787	0.569929
CG5022	0.57033
dan	0.570374
Lis-1	0.57148
mago	0.571879
CG13305	0.572702
Dl	0.573094
cpx /// SNF4Agamma	0.57333
sqz	0.573785
hig	0.574546
spt4	0.574698
Vsx1	0.575749
vfl	0.57576
CG15478	0.576189
qkr58E-1	0.57659
acj6	0.576817
igl	0.577692
Mdh	0.577773
Dsk	0.577837
CG17390	0.578371
ventrally-expressed-protein-D	0.578911
CG32009	0.579559
CG3822	0.584046
CG3085	0.584061
GABA-B-R3	0.586393
Tom	0.586486
CG1806	0.587106
Sry-alpha	0.58713
qtc	0.587751
hbn	0.587942
l(2)k16918	0.59128
Eaat2	0.591732
Fer1	0.592935
CG9813	0.592936
Pcl	0.594026
CG12239	0.594234
Snap25	0.596467
CG18675 /// tipE	0.596529
CG15765	0.596939
Brd8	0.597431
CG14868	0.597674
skl	0.598413
CG4409	0.598492
scrib	0.599138
beat-IV	0.600925
scro	0.601824
Dh	0.605403
CG8909	0.606891
CG13029	0.607202
CG11983	0.60751
Dh44-R1	0.60776
Oli	0.608874
king-tubby	0.609045
CG42533	0.609638
alpha-catenin-related	0.610452
CG6084	0.611483
CG16976	0.611684
CG9098	0.612475
scrt	0.613644
gogo	0.616573
CG31302	0.617882
CG14314	0.618117
CG15160	0.619401
Fer2	0.619526
RhoGAP93B	0.620198
CG14321	0.620885
Spindly	0.621298
CG4686 /// DpseGA18356	0.621716
dpr5	0.623621
CG5226	0.624082
CG1671	0.624142
tty	0.624706
CG12038	0.624722
CG7462	0.624885
CG8924	0.625109
CG13108	0.625291
CG12817	0.626667
MED1	0.627046
sna	0.627253
Hcf	0.627424
CG13001	0.627861
comt	0.628398
gcm	0.629038
esg	0.629811
CG42361	0.629874
CG3861	0.630084
phyl	0.631118
Dh31-R1	0.631248
ato	0.634029
amon	0.634194
CG6330	0.635295
CG5282	0.636222
Ggamma1	0.637548
CG42507 /// Trl	0.637691
achi /// vis	0.637788
pon	0.638741
CG4699	0.638746
CG14989	0.639827
CG14508	0.640683
Mip	0.642156
Mob2	0.64419
CG34388	0.644307
CG14312	0.644614
D	0.645202
CG6114	0.646057
HLHm7	0.64714
CG34127	0.648254
CG30172	0.650363
CycB3	0.65202
CG3253	0.6531
Tace	0.654657
CAP-D2	0.655458
CG8245	0.656108
unk	0.656594
dpr17	0.658786
CG15628	0.6591
wda	0.662447
dom	0.662756
fas	0.666554
