# Supplementary material for: Glial enriched gene expression profiling identifies novel factors regulating the proliferation of specific glial subtypes in the Drosophila brain
Source: Gene Expr Patterns. 2014 Sep;16(1):61–8. doi: 10.1016/j.gep.2014.09.001 (PMC4222725; doi:10.1016/j.gep.2014.09.001)
Supplement: Table S7 — Genes with significantly decreased expression ≤ 1.5 fold in both repo-Gal4, UAS-HtlACT and repo-Gal4, UAS-InR CNS tissue. [file mmc7.zip › Table S7.xlsx]

## Sheet: Sheet1
Supplementary table S7. Genes with significantly decreased expression ≤ 1.5 fold in both repo-Gal4, UAS-HtlACT and repo-Gal4, UAS-InR CNS tissue.
Gene	Htl[ACT] fold Change	InR fold change
RpL28	0.198334	0.251535
CG34002	0.23282	0.496956
Sox102F	0.242868	0.442429
CG10830	0.253788	0.296853
CG40498	0.275454	0.464198
CG14871	0.287094	0.342973
GluClalpha	0.308963	0.501854
CG12402	0.317309	0.520513
RFeSP	0.331642	0.464391
mam	0.336374	0.486095
CG31847	0.33957	0.461341
l(1)sc	0.341251	0.342587
Fmrf	0.346692	0.567194
CG15651	0.354472	0.46884
CG15478	0.358691	0.576189
CG5466	0.35971	0.52784
Tom	0.364752	0.586486
CG13344	0.367453	0.511445
onecut	0.368154	0.545478
Syt1	0.370103	0.454451
CG12594	0.370281	0.557417
Ady43A	0.372641	0.319974
CG8401	0.375359	0.542513
CG31760	0.376265	0.491191
CG32406	0.377118	0.563008
CG8177	0.377588	0.422262
rtet	0.379456	0.521996
CG31191	0.380516	0.547918
CG1958	0.380607	0.477185
Hcf	0.380864	0.627424
CG42507 /// Trl	0.382939	0.637691
tty	0.384442	0.624706
Eaat2	0.385974	0.591732
CG4133	0.387358	0.52672
CG12605	0.387836	0.556981
CG4341	0.388818	0.545256
CG12239	0.389382	0.594234
CG10570 /// CG42502	0.391105	0.512547
Ocho	0.392467	0.405995
CG14321	0.392679	0.620885
gcm	0.393514	0.629038
dpr15	0.393962	0.482233
CG9813	0.396491	0.592936
otk	0.39723	0.42107
Lis-1	0.397838	0.57148
sfl	0.398166	0.447151
CG17816	0.399562	0.553731
kek4	0.399573	0.535797
CG14375	0.399619	0.55439
scrt	0.399908	0.613644
CG12038	0.400224	0.624722
CG4577	0.401072	0.539708
mod(mdg4)	0.401469	0.5509
CG18265	0.401703	0.55238
CG14937	0.405304	0.449665
CG6765	0.406667	0.559631
erm	0.408565	0.535679
CG12299	0.410372	0.540166
king-tubby	0.410856	0.609045
CG3822	0.41164	0.584046
CG3253	0.412742	0.6531
beat-IV	0.416504	0.600925
Vsx1	0.417715	0.575749
CG12424	0.4212	0.224968
Nrk	0.421643	0.542207
CG15628	0.422836	0.6591
dpr17	0.423883	0.658786
Fer1	0.426465	0.592935
Spindly	0.4289	0.621298
igl	0.429283	0.577692
Crz	0.430406	0.524382
Dscam3	0.43132	0.543958
CG12187	0.431883	0.504326
CG30403	0.432731	0.461359
ham	0.432801	0.554055
CG5022	0.433121	0.57033
CG8216	0.433123	0.561849
fas	0.436288	0.666554
LBR	0.436714	0.460719
dan	0.437639	0.570374
CG9098	0.438591	0.612475
Dg	0.43919	0.500329
amon	0.439422	0.634194
CG13822	0.439673	0.158099
Ast-C	0.443398	0.464735
E(spl)	0.444628	0.497074
nab	0.44743	0.518385
Hey	0.447649	0.500586
mre11	0.447883	0.537415
CG5282	0.448344	0.636222
vfl	0.448852	0.57576
jeb	0.451027	0.561095
rgr	0.451151	0.398482
CG10249	0.452258	0.560719
jet	0.452525	0.452845
l(2)k16918	0.454154	0.59128
CG18675 /// tipE	0.455811	0.596529
CG7462	0.457316	0.624885
hug	0.458796	0.520396
CG12054	0.459026	0.568774
CG6330	0.459552	0.635295
GABA-B-R3	0.459755	0.586393
esg	0.459985	0.629811
Dl	0.460197	0.573094
acj6	0.460495	0.576817
CG11138	0.46083	0.55088
CG9279	0.461484	0.517844
CG6114	0.466545	0.646057
gogo	0.468236	0.616573
alpha-catenin-related	0.469266	0.610452
hbn	0.469275	0.587942
Snap25	0.469442	0.596467
pr-set7	0.469576	0.492797
tey	0.470117	0.505632
CG13108	0.471464	0.625291
CG31302	0.472293	0.617882
phyl	0.474135	0.631118
CG1806	0.475998	0.587106
CG34008	0.47909	0.531533
Gpo-1	0.47928	0.53545
CG8245	0.479472	0.656108
CG32009	0.479996	0.579559
cpx /// SNF4Agamma	0.481531	0.57333
Dh44-R1	0.482699	0.60776
Dh	0.483864	0.605403
CG14989	0.484128	0.639827
CG14314	0.484304	0.618117
Oli	0.484453	0.608874
CG15765	0.484606	0.596939
achi /// vis	0.485705	0.637788
n-syb	0.486429	0.567129
Tace	0.486828	0.654657
comt	0.486832	0.628398
hig	0.486943	0.574546
Fer2	0.487084	0.619526
CG6126	0.487864	0.242594
Ggamma1	0.488386	0.637548
ventrally-expressed-protein-D	0.489044	0.578911
Mob2	0.490569	0.64419
Dsk	0.491396	0.577837
MED1	0.491818	0.627046
CG8909	0.492232	0.606891
DopR2	0.49238	0.567592
CG3227	0.493297	0.55416
CG42361	0.495956	0.629874
unk	0.497383	0.656594
CG3861	0.499328	0.630084
CG8301	0.499584	0.477185
CG30172	0.502585	0.650363
CG13001	0.503344	0.627861
HLHm7	0.503963	0.64714
ato	0.505583	0.634029
CG6654	0.508214	0.565583
CG6520	0.509743	0.543409
D	0.510384	0.645202
Mip	0.510505	0.642156
CG14868	0.513946	0.597674
Ilp5	0.516932	0.504972
CG14312	0.522372	0.644614
CG12817	0.522895	0.626667
CG40334	0.522917	0.355078
RpS11	0.523467	0.39246
scro	0.524426	0.601824
Mdh	0.525385	0.577773
Brd8	0.526976	0.597431
CG11983	0.528577	0.60751
wor	0.532422	0.563697
wda	0.532457	0.662447
pon	0.532705	0.638741
CG17390	0.533753	0.578371
dpr5	0.534519	0.623621
CG32187	0.536869	0.543707
CG3714	0.53716	0.464774
CG34127	0.537885	0.648254
CG15160	0.538627	0.619401
Fancl	0.541256	0.56017
CG6084	0.542195	0.611483
qkr54B	0.543998	0.470107
spdo	0.545488	0.567139
CG42629	0.545619	0.560239
skl	0.546234	0.598413
CG8924	0.549401	0.625109
Chrac-14 /// mus201	0.549985	0.538626
CG9896	0.550641	0.499272
CG34388	0.550955	0.644307
CG5226	0.550966	0.624082
mago	0.551033	0.571879
sna	0.551591	0.627253
sqz	0.552422	0.573785
CG18278 /// CG30059	0.555133	0.468789
CG4699	0.555237	0.638746
qtc	0.559839	0.587751
dom	0.568482	0.662756
Pcl	0.572076	0.594026
CG14508	0.573993	0.640683
CG42533	0.575161	0.609638
Rpt3R	0.575646	0.479394
cic	0.576392	0.527931
CG13029	0.582236	0.607202
nub	0.583711	0.498167
qkr58E-1	0.587834	0.57659
scrib	0.599615	0.599138
spt4	0.602388	0.574698
CG3085	0.6044	0.584061
MED16	0.606174	0.512939
CG5899	0.607048	0.5217
CG3238	0.611639	0.561357
CAP-D2	0.617314	0.655458
Dll	0.6217	0.5547
CG9004	0.62228	0.538305
Tgt	0.627969	0.557487
CG1671	0.647982	0.624142
Sry-alpha	0.664735	0.58713
